# Supplementary material for: Fine-Mapping of the 1p11.2 Breast Cancer Susceptibility Locus
Source: PLoS One. 2016 Aug 24;11(8):e0160316. doi: 10.1371/journal.pone.0160316 (PMC4996485; doi:10.1371/journal.pone.0160316)
Supplement: S1 File — Table A: List of studies and ethics approvals. Table B: Genotyped and imputed SNPs at the 1p11.2 locus associated with overall breast cancer risk at genome-wide significance (p < 5x10-8) among European women in BCAC. Table C: Genotyped and imputed SNPs at the 1p11.2 locus associated breast cancer risk at genome-wide significance (p < 5x10-8) after conditioning on SNP rs146784183 among European women in BCAC. Table D: Genotyped and imputed SNPs at the 1p11.2 locus associated with ER-positive breast cancer risk at Bonferroni adjusted significance (p < 7x10-5) and the corresponding association with ER-negative breast cancer risk among European women in BCAC. Table E: Genotyped and imputed SNPs at the 1p11.2 locus associated with well differentiated breast cancer risk at Bonferroni adjusted significance (p < 7x10-5) and the corresponding association with moderately differentiated and poorly differentiated breast cancer risk among European women in BCAC. Table F: Two independent association signals at the 1p11.2 locus: Association results for breast cancer risk among European women in BCAC, by tumor characteristic. Table G: Genotyped and imputed SNPs at the 1p11.2 locus associated with lobular breast cancer risk at Bonferroni adjusted significance (p < 7x10-5) and the corresponding association with ductal or mixed and other breast cancer risk among European women in BCAC. Table H: Top 5 SNPs at the 1p11.2 locus and their association with breast cancer risk among women with Asian ancestry in BCAC. Table I: Results of association analyses after conditioning on the top SNP (rs115775083) identified among women with Asian Ancestry. Table J: Two independent association signals at the 1p11.2 locus, lack of association with breast cancer risk among women with African Ancestry. Table K: Acknowledgements and funding. (XLSX) [file pone.0160316.s003.xlsx]

## Sheet: Table A
Table A. List of studies and ethics approvals.
Study	Aconym	Country	Approval Committee
Australian Breast Cancer Family Study	ABCFS	Australia	The University of Melbourne Health Sciences Human Ethics Sub-Committee (HESC)
Amsterdam Breast Cancer Study	ABCS	Netherlands	Leiden University Medical Center (LUMC) Commissie Medische Ethiek and Protocol Toetsingscommissie van het Nederlands Kanker Instituut/Antoni van Leeuwenhoek Ziekenhuis
Asia Cancer Program	ACP	Thailand	Ethics Committee of National Cancer Institute Thailand; Prince of Songkla University Faculty of Medicine Ethics Committee; Khon Kaen University Ethics Committee for Human Research; HRH Princess Maha Chakri Sirindhorn Medical Centre (MSMC) Ethics Committee
Bavarian Breast Cancer Cases and Controls	BBCC	Germany	Friedrich-Alexander-Universitat Erlangen-Nurnberg Medizinische Fakultat Ethik-Commission
British Breast Cancer Study	BBCS	UK	South East Multi-Centre Research Ethics Committee
Breast Cancer In Galway Genetic Study	BIGGS	Ireland	Galway University College Hospital Clinical Research Ethical Committee
Breast Cancer Study of the University Clinic Heidelberg	BSUCH	Germany	Medizinische Fakultat Heidelberg Ethikkommission
CECILE Breast Cancer Study	CECILE	France	Comite Consultatif de Protection des Personnes dans la Recherche Biomedicale de Bicetre
Copenhagen General Population Study	CGPS	Denmark	Kobenhavns Amt den Videnskabsetiske Komite
Spanish National Cancer Centre Breast Cancer Study	CNIO-BCS	Spain	Hospital Universitario La Paz Comite Etico de Investigacion Clinica
California Teachers Study	CTS	USA	UC Irvine: Office of Research Institutional Review Board
ESTHER Breast Cancer Study	ESTHER	Germany	Ruprecht-Karls-Universitat Medizinische Fakultat Heidelberg Ethikkommission
German Consortium for Hereditary Breast & Ovarian Cancer	GC-HBOC	Germany	Ethik-Kommission der Medizinischen Fakultat der Universitat zu Koln
Gene Environment Interaction and Breast Cancer in Germany	GENICA	Germany	Rheinische Friedrich-Wilhelms-Universitat Medizinische Einrichtungen Ethik-Kommission
Helsinki Breast Cancer Study	HEBCS	Finland	Helsingin ja uudenmaan sairaanhoitopiiri (Helsinki University Central Hospital Ethics Committee)
Hospital-based Epidemiologic Research Program at Aichi Cancer Center	HERPACC	Japan	Ethics Committee for Human Genome Study at Aichi Cancer Center
Hannover-Minsk Breast Cancer Study	HMBCS	Belarus	Medizinische Hochschule Hannover Ethik-Kommission
Karolinska Breast Cancer Study	KARBAC	Sweden	Lokala Forskningsetikkommitten Nord
Kuopio Breast Cancer Project	KBCP	Finland	Pohjois-Savon Sairraanhoitopiirin Kuntayhtyma Tutkimuseettinen Toimikunta
Kathleen Cuningham Foundation Consortium for Familial Breast Cancer/Australian Ovarian Cancer Study	kConFab/AOCS	Australia	kConFab: The Queenland Institute of Medical Research Human Research Ethics Committee (QIMR-HREC)
			AOCS: Peter MacCallum Cancer Centre Ethics Committee
Los Angeles County Asian-American Breast Cancer Case-Control Study	LAABC	USA	University of Southern California Health Sciences Campus IRB
Leuven Multidisciplinary Breast Centre	LMBC	Belgium	Commissie Medische Ethiek van de Universitaire Ziekenhuizen Kuleuven
Mammary Carcinoma Risk Factor Investigation	MARIE	Germany	Ruprecht-Karls-Universitat Medizinische Fakultat Heidelberg Ethikkommission
Milan Breast Cancer Study Group	MBCSG	Italy	Comitato Etico Indipendente della Fondazione IRCCS "Istituto Nazionale dei Tumori"
Mayo Clinic Breast Cancer StudY	MCBCS	USA	Mayo Clinic IRB
Melbourne Collaborative Cohort Study	MCCS	Australia	The Cancer Council Victoria Human Research Ethics Committee
Multi-ethnic Cohort	MEC	USA	University of Southern California Health Sciences Campus IRB
Montreal Gene-Environment Breast Cancer Study	MTLGEBCS	Canada	McGill University IRB
Malaysian Breast Cancer Genetic Study	MYBRCA	Malaysia	University Malaya Medical Centre Medical Ethics Committee
Norwegian Breast Cancer Study	NBCS	Norway	Regional Komite for Medisinsk Forskningsetikk (Helseregion III Universitetet I Bergen, Universitetet I Oslo, Helseregion Sor, Helseregion II, and Ost-Norge)
Nashville Breast Health Study	NBHS	USA	The Institutional Review Board of Vanderbilt University Medical Center
Oulu Breast Cancer Study	OBCS	Finland	Ethical Committee of the Medical Faculty of University of Oulu and Northern Ostrobothnia Hospital District Ethical Committee
Ontario Familial Breast Cancer RegistrY	OFBCR	Canada	Mount Sinai Hospital Research Ethics Board
Leiden University Medical Centre Breast Cancer Study	ORIGO	Netherlands	Medical Ethical Committee and Board of Directors of the Leiden University Medical Center (LUMC)
NCI Polish Breast Cancer Study	PBCS	Poland	National Institute of Health (NIH) IRB
Karolinska Mammography Project for Risk Prediction of Breast Cancer-prevalent cases	pKARMA	Sweden	Regionala Etikprovningsnamnden i Stockholm (Regional Ethical Review Board in Stockholm)
Rotterdam Breast Cancer Study	RBCS	Netherlands	Medische Ethische Toetsings Commissie Erasmus Medisch Centrum
Singapore and Sweden Breast Cancer Study	SASBAC	Sweden	Regionala Etikprovningsnamnden i Stockholm (Regional Ethical Review Board in Stockholm)
Shanghai Breast Cancer Genetic Study	SBCGS	China	Vanderbilt University Medical Center, Shanghai Cancer Institute and Shanghai Center for Disease Prevention and Control
Sheffield Breast Cancer Study	SBCS	UK	South Sheffield Research Ethics Committee
Southern Community Cohort Study	SCCS	USA	Vanderbilt University Medical Center and Meharry Medical College
Study of Epidemiology and Risk factors in Cancer Heredity	SEARCH	UK	Multi Centre Research Ethics Committee (MREC)
Seoul Breast Cancer Study	SEBCS	Korea	Seoul National University College of Medicine/Seoul National University Hospital IRB
Singapore Breast Cancer Cohort	SGBCC	Singapore	National Health Group (NHG) Domain Specific Review Board (DSRB)
Städtisches Klinikum Karlsruhe Deutsches Krebsforschungszentrum Study	SKKDKFZS	Germany	Ethics Committee of the Medical Faculty Heidelberg
IHCC-Szczecin Breast Cancer Study	SZBCS	Poland	Komisji Bioetycznej Pomorskiej Akademii Medycznej
IARC-Thai Breast Cancer Study	TBCS	Thailand	IARC Institutional Review Board Committee
Triple Negative Breast Cancer Consortium Study	TNBCC	Various	Mayo Clinic Institutional Review Board protocol # 09-000372 Genome Wide Association Studies of Triple Negative Breast Cancers
Taiwanese Breast Cancer Study	TWBCS	Taiwan	Human Subject Research Ethics Committee/IRB Academia Sinica
UK Breakthrough Generations Study	UKBGS	UK	South East Multi-Centre Research Ethics Committee

## Sheet: Table B
Table B. Genotyped and imputed SNPs at the 1p11.2 locus associated with overall breast cancer risk at genome-wide significance (p < 5x10-8) among European women in BCAC.
SNP	Positiona	Sourceb	MAFc	r2d	r2e	OR (95% CI)f	P-trend
rs11249433	121280613	G	0.401843	1	0.0860593	1.10 (1.08-1.13)	1.49021e-21
rs12134101	121213348	I	0.384649	0.942847	0.0905234	1.10 (1.08-1.13)	5.47693e-20
1-121269202	121269202	I	0.293139	0.338115	0.568798	0.84 (0.81-0.87)	5.49341e-18
rs9728991	121264079	I	0.493997	0.663878	0.131202	1.09 (1.07-1.11)	3.80773e-17
rs1853731	121252060	I	0.492362	0.659508	0.13087	1.09 (1.07-1.11)	9.04758e-17
rs11249430	121288913	I	0.493975	0.675816	0.130795	1.09 (1.07-1.11)	9.7189e-17
rs6600673	121168848	I	0.478772	0.577459	0.137169	1.09 (1.07-1.11)	1.68573e-15
rs6600662	121230790	G	0.486956	0.633582	0.12462	1.08 (1.06-1.10)	1.72491e-14
1-121362171	121362171	I	0.248661	0.386959	0.254379	0.88 (0.86-0.91)	2.90581e-14
1-121269204	121269204	I	0.222932	0.308766	0.578455	0.86 (0.83-0.89)	3.17718e-14
rs11249431	121286203	G	0.391381	0.414224	0.197768	0.92 (0.90-0.94)	4.49836e-14
1-121323931	121323931	I	0.430639	0.487612	0.181581	0.92 (0.90-0.94)	1.31927e-13
1-121114763	121114763	I	0.396277	0.419762	0.162413	0.88 (0.86-0.91)	1.52121e-13
rs12723851	121350213	G	0.378934	0.392304	0.190223	0.93 (0.91-0.94)	1.68663e-13
rs12401551	121256216	I	0.384319	0.41789	0.205815	0.93 (0.91-0.95)	1.70192e-13
rs77294241	121242314	I	0.384318	0.417881	0.205179	0.93 (0.91-0.95)	2.22653e-13
1-121174320	121174320	I	0.486011	0.431148	0.182321	1.10 (1.07-1.12)	3.35204e-13
rs146374982	121341473	I	0.374135	0.400484	0.197125	0.93 (0.91-0.95)	4.02372e-13
rs67718113	121238910	I	0.383489	0.417606	0.20283	0.93 (0.91-0.95)	4.11349e-13
rs6600674	121163573	I	0.209997	0.31148	0.554357	0.88 (0.86-0.91)	4.2237e-13
rs6669539	121318329	I	0.388972	0.421465	0.191416	0.93 (0.91-0.95)	4.61941e-13
rs12060031	121243450	I	0.385531	0.419567	0.206007	0.93 (0.91-0.95)	4.63518e-13
1-121273674	121273674	I	0.383526	0.425346	0.20118	0.93 (0.91-0.95)	4.95389e-13
rs28366816	121321948	I	0.392408	0.413748	0.189545	0.93 (0.91-0.95)	4.9957e-13
rs80027302	121319235	I	0.389476	0.421695	0.19148	0.93 (0.91-0.95)	5.09558e-13
rs28369619	121323189	I	0.389305	0.421766	0.19182	0.93 (0.91-0.95)	5.35335e-13
rs2319971	121226982	G	0.386725	0.418701	0.203266	0.93 (0.91-0.95)	5.37648e-13
rs2222371	121289118	I	0.382468	0.42274	0.204035	0.93 (0.91-0.95)	5.78164e-13
rs9728453	121346913	G	0.377509	0.401088	0.19274	0.93 (0.91-0.95)	6.14014e-13
rs28872884	121342902	I	0.377979	0.393177	0.191848	0.93 (0.91-0.95)	6.93389e-13
rs140073177	121242137	I	0.396846	0.431938	0.200136	0.93 (0.91-0.95)	6.9406e-13
rs78885161	121242495	I	0.396776	0.431943	0.200024	0.93 (0.91-0.95)	7.94408e-13
rs6600749	121260265	I	0.401138	0.425226	0.205789	0.93 (0.91-0.95)	8.67977e-13
1-121252472	121252472	I	0.40372	0.437059	0.201645	0.93 (0.91-0.95)	9.01779e-13
1-121334962	121334962	I	0.368714	0.399413	0.19395	0.93 (0.91-0.95)	9.66737e-13
1-121239818	121239818	I	0.397741	0.431517	0.199562	0.93 (0.91-0.95)	1.00309e-12
1-121252474	121252474	I	0.396941	0.437898	0.19855	0.93 (0.91-0.95)	1.07111e-12
rs28495740	121321810	I	0.420087	0.419117	0.188873	0.93 (0.91-0.95)	1.14499e-12
rs12131379	121293437	I	0.401174	0.420682	0.199716	0.93 (0.91-0.95)	1.36599e-12
rs28822785	121338964	I	0.372187	0.402488	0.196942	0.93 (0.91-0.95)	1.48256e-12
rs12146056	121290234	G	0.394515	0.435702	0.196558	0.93 (0.91-0.95)	1.53347e-12
rs6600745	121301014	G	0.398818	0.420387	0.186296	0.93 (0.91-0.95)	1.61174e-12
rs11249432	121283476	I	0.396073	0.44038	0.196516	0.93 (0.91-0.95)	1.68081e-12
1-121292555	121292555	I	0.409345	0.436022	0.195614	0.93 (0.91-0.95)	1.85789e-12
rs2003134	121153366	I	0.382912	0.371298	0.185414	0.92 (0.90-0.94)	1.97678e-12
rs11249429	121291080	I	0.399795	0.442403	0.198619	0.93 (0.91-0.95)	2.05101e-12
rs146784183	121223447	I	0.10104	0.0860593	1	0.88 (0.85-0.91)	2.35405e-12
rs61805239	121371026	I	0.307945	0.377809	0.152529	0.89 (0.86-0.92)	2.63365e-12
rs7528274	121286901	I	0.392004	0.434397	0.198576	0.93 (0.91-0.95)	2.74988e-12
rs6600747	121273510	I	0.396281	0.43082	0.198641	0.93 (0.91-0.95)	2.75028e-12
rs6691817	121272544	I	0.397238	0.428978	0.197918	0.93 (0.91-0.95)	3.45792e-12
rs12069545	121172203	I	0.400405	0.407008	0.191866	0.93 (0.91-0.95)	4.01265e-12
rs140068613	121476950	I	0.349626	0.370638	0.131857	0.88 (0.85-0.91)	4.1536e-12
rs6674392	121260662	G	0.394698	0.435888	0.197032	0.93 (0.91-0.95)	4.17512e-12
rs1856572	121169579	G	0.403713	0.407085	0.18906	0.93 (0.91-0.95)	4.98683e-12
rs10903161	121178741	I	0.401765	0.404847	0.191838	0.93 (0.91-0.95)	4.9964e-12
rs6600671	121200490	I	0.392301	0.398535	0.195215	0.93 (0.91-0.95)	5.18781e-12
rs4511144	121194112	I	0.391829	0.395648	0.194676	0.93 (0.91-0.95)	5.96297e-12
rs12133524	121141155	I	0.402292	0.380299	0.176079	0.92 (0.90-0.94)	6.8647e-12
rs138230259	121223689	I	0.391215	0.402764	0.197265	0.93 (0.91-0.95)	6.96446e-12
rs7528343	121224466	I	0.389385	0.40211	0.203304	0.93 (0.91-0.95)	7.18266e-12
rs11249349	121179169	I	0.399592	0.406509	0.191299	0.93 (0.91-0.95)	7.33074e-12
rs1832558	121177380	I	0.399591	0.406516	0.191297	0.93 (0.91-0.95)	7.37626e-12
rs41500448	121238279	I	0.0972873	0.0820718	0.98951	0.88 (0.85-0.91)	7.38088e-12
rs113548098	121477799	I	0.38603	0.353641	0.137432	0.88 (0.85-0.92)	7.50666e-12
rs11249351	121171942	I	0.399043	0.406646	0.186893	0.93 (0.91-0.95)	7.57185e-12
rs12743661	121476556	I	0.357601	0.362588	0.136066	0.88 (0.85-0.92)	7.89901e-12
rs2319969	121207335	G	0.393786	0.396282	0.198083	0.93 (0.91-0.95)	7.91914e-12
rs11802514	121171050	I	0.404595	0.41628	0.192115	0.93 (0.91-0.95)	8.70084e-12
rs28835591	121371060	I	0.372184	0.407074	0.157655	0.91 (0.88-0.93)	9.08409e-12
rs4844607	121184059	G	0.40252	0.408569	0.191437	0.93 (0.91-0.95)	9.31384e-12
1-121160437	121160437	I	0.423599	0.412824	0.191232	0.93 (0.91-0.95)	9.60318e-12
rs111588420	121372845	I	0.229599	0.304637	0.386416	0.87 (0.83-0.9)	9.79944e-12
rs12071847	121160324	I	0.409796	0.39934	0.186344	0.93 (0.91-0.95)	1.02941e-11
rs11249348	121188302	I	0.401652	0.406843	0.192851	0.93 (0.91-0.95)	1.03394e-11
rs4844576	121223172	I	0.402062	0.413216	0.195604	0.93 (0.91-0.95)	1.0554e-11
rs6683357	121164607	I	0.38879	0.390385	0.187443	0.93 (0.91-0.95)	1.15807e-11
rs2319970	121209836	I	0.387237	0.397362	0.197129	0.93 (0.91-0.95)	1.21997e-11
rs11249395	121311799	G	0.393739	0.428924	0.182024	0.93 (0.91-0.95)	1.2349e-11
rs4844613	121173773	I	0.402256	0.408768	0.192219	0.93 (0.91-0.95)	1.33513e-11
1-121178485	121178485	I	0.410929	0.383066	0.198889	0.93 (0.91-0.95)	1.4755e-11
rs7532615	121172840	I	0.402949	0.408477	0.191974	0.93 (0.91-0.95)	1.50305e-11
rs146911350	121321866	I	0.169287	0.409273	0.0384049	1.11 (1.08-1.15)	1.69751e-11
rs11249350	121178446	I	0.403517	0.406324	0.192054	0.93 (0.91-0.95)	1.70672e-11
rs6670914	121176059	I	0.402339	0.403509	0.194888	0.93 (0.91-0.95)	1.75922e-11
rs6693211	121161949	I	0.387906	0.389772	0.186004	0.93 (0.91-0.95)	1.76542e-11
rs12145080	121185531	G	0.401689	0.407376	0.192096	0.93 (0.91-0.95)	1.77723e-11
rs10903159	121181997	I	0.403236	0.408472	0.191893	0.93 (0.91-0.95)	1.8074e-11
rs1832560	121190743	I	0.413267	0.381875	0.19435	0.93 (0.91-0.95)	1.9021e-11
rs4421615	121166059	I	0.397346	0.411752	0.204979	0.93 (0.91-0.95)	1.93804e-11
rs4058176	121188905	I	0.399962	0.403612	0.193555	0.93 (0.91-0.95)	2.06546e-11
rs4844616	121171208	G	0.402577	0.408406	0.191429	0.93 (0.91-0.95)	2.08119e-11
rs61805240	121371136	I	0.352363	0.373469	0.148307	0.91 (0.88-0.93)	2.09552e-11
rs1986111	121204788	I	0.405681	0.411394	0.194574	0.93 (0.92-0.95)	2.22852e-11
rs12070603	121160882	I	0.407501	0.405318	0.193473	0.93 (0.91-0.95)	2.26503e-11
rs4844381	121184898	G	0.402057	0.407491	0.192293	0.93 (0.91-0.95)	2.45262e-11
rs61806321	121375967	I	0.260209	0.381659	0.132069	0.87 (0.84-0.91)	2.47238e-11
rs12062618	121176815	I	0.409962	0.394657	0.191596	0.93 (0.91-0.95)	2.67417e-11
rs4844580	121220798	I	0.406003	0.412202	0.194496	0.93 (0.92-0.95)	2.72046e-11
rs6600669	121213639	I	0.406428	0.410362	0.195039	0.93 (0.92-0.95)	2.84006e-11
rs4844380	121193620	G	0.402491	0.408482	0.192073	0.93 (0.91-0.95)	3.01137e-11
rs1591882	121183313	I	0.401902	0.408193	0.191521	0.93 (0.91-0.95)	3.30667e-11
rs10903158	121182423	I	0.410244	0.395269	0.19154	0.93 (0.91-0.95)	3.76301e-11
rs11249347	121188347	I	0.403437	0.407241	0.192509	0.93 (0.92-0.95)	3.94554e-11
rs6600672	121196124	I	0.406244	0.418127	0.190279	0.93 (0.92-0.95)	4.06849e-11
rs9439309	121097264	I	0.441444	0.353108	0.142484	1.12 (1.08-1.16)	4.25822e-11
rs4460665	121178386	I	0.413484	0.40399	0.190572	0.93 (0.91-0.95)	4.64556e-11
rs12034566	121219362	I	0.411492	0.420059	0.192664	0.93 (0.92-0.95)	5.15474e-11
rs10794671	121168242	I	0.409681	0.395102	0.191639	0.93 (0.91-0.95)	5.64494e-11
rs4844374	121220721	I	0.412924	0.401415	0.194007	0.93 (0.92-0.95)	5.68256e-11
rs6600666	121221403	I	0.423325	0.40789	0.19303	0.93 (0.91-0.95)	5.89354e-11
rs10903164	121160302	I	0.399976	0.37896	0.182061	0.93 (0.91-0.95)	6.28749e-11
rs10903157	121210085	I	0.421167	0.412694	0.195239	0.93 (0.91-0.95)	6.43432e-11
rs187836551	121374487	I	0.20282	0.301922	0.315934	0.86 (0.82-0.9)	7.06484e-11
rs7536214	121147880	I	0.422039	0.362421	0.17172	0.93 (0.9-0.95)	7.74443e-11
rs10903162	121169217	I	0.419126	0.402037	0.18825	0.93 (0.91-0.95)	7.95914e-11
rs7410812	121190330	I	0.410067	0.393835	0.19137	0.93 (0.92-0.95)	1.04831e-10
1-121198807	121198807	I	0.433355	0.408044	0.187603	0.93 (0.91-0.95)	1.57622e-10
rs111458676	121287994	I	0.093907	0.0766677	0.939195	0.89 (0.85-0.92)	1.79237e-10
rs147193512	121380303	I	0.478889	0.367481	0.131842	0.90 (0.87-0.93)	2.50545e-10
rs2039740	120872160	I	0.449579	0.319147	0.175031	0.89 (0.86-0.92)	3.12113e-10
rs1137590	121132722	I	0.412959	0.361806	0.177904	0.91 (0.89-0.94)	3.4017e-10
1-121222434	121222434	I	0.437431	0.382034	0.192397	0.93 (0.92-0.95)	3.44697e-10
rs6600663	121222437	I	0.494346	0.395998	0.183755	1.08 (1.05-1.11)	3.51132e-10
1-120812998	120812998	I	0.381345	0.298426	0.130726	0.89 (0.86-0.92)	3.94702e-10
rs71518038	121371978	I	0.308351	0.324068	0.109879	0.90 (0.87-0.93)	4.03657e-10
c1_pos120866469	120866469	G	0.405691	0.398326	0.185313	0.94 (0.92-0.96)	4.52402e-10
rs1851250	121349358	G	0.0949977	0.066648	0.923713	0.90 (0.87-0.93)	7.0385e-10
rs17842567	121308280	G	0.0942139	0.0671899	0.92446	0.90 (0.87-0.93)	8.20041e-10
rs9700492	121367755	I	0.422771	0.335385	0.15681	0.92 (0.90-0.95)	1.00644e-09
rs61806323	121375978	I	0.216629	0.337897	0.0603945	0.88 (0.84-0.92)	2.84126e-09
rs7518281	121218000	I	0.391304	0.398462	0.103012	0.94 (0.92-0.96)	3.72482e-09
rs827367	120912073	I	0.391166	0.299294	0.132349	0.90 (0.87-0.93)	4.17631e-09
rs116110577	121092490	I	0.451662	0.32805	0.169095	1.11 (1.07-1.14)	4.73351e-09
rs12132956	121211608	G	0.156207	0.270753	0.0262854	1.08 (1.05-1.11)	2.58811e-08
rs28787991	121371083	I	0.49019	0.352341	0.140233	1.11 (1.07-1.15)	2.89335e-08
aGenomic coordinates are based on hg19.
bSource indicates whether the SNP was genotyped (G) or imputed (I) within the data used from the 1000 Genomes Project.
cMinor allele frequency (MAF) for controls.
dPair-wise linkage disequilibrium (r2) with the top SNP rs11249433 calculated using iCOGS (n=84,396) data.
ePair-wise linkage disequilibrium (r2) with the SNP rs146784183 calculated using iCOGS (n=84,396) data.
fOdds ratios (OR) and 95% confidence intervals (95% CI) were estimated from logistic regression adjusted for study site and seven principal components.

## Sheet: Table C
Table C. Genotyped and imputed SNPs at the 1p11.2 locus associated breast cancer risk at genome-wide significance (p < 5x10-8) after conditioning on SNP rs146784183 among European women in BCAC.
SNP	Positiona	Sourceb	MAFc	OR (95% CI)d	Conditional P-trende	Marginal P-trendf
rs11249433	121280613	G	0.418	1.09 (1.06 - 1.11)	6.54342e-15	1.49021e-21
rs12134101	121213348	I	0.4	1.09 (1.06 - 1.11)	1.88709e-13	5.47693e-20
rs9728991	121264079	I	0.485	1.07 (1.05 - 1.09)	3.03069e-10	3.80773e-17
rs1853731	121252060	I	0.487	1.07 (1.05 - 1.09)	6.05815e-10	9.04758e-17
rs11249430	121288913	I	0.486	1.07 (1.05 - 1.09)	6.3007e-10	9.7189e-17
rs6600673	121168848	I	0.496	1.07 (1.04 - 1.09)	7.71976e-09	1.68573e-15
rs6600662	121230790	G	0.495	1.06 (1.04 - 1.08)	2.96543e-08	1.72491e-14
rs146911350	121321866	I	0.176	1.09 (1.06 - 1.13)	4.80579e-08	1.69751e-11
aGenomic coordinates are based on hg19.
bSource indicates whether the SNP was genotyped (G) or imputed (I) within the data used from the 1000 Genomes Project.
cMinor allele frequency (MAF) for controls.
dOdds ratios (OR) and 95% confidence intervals (95% CI) were estimated from forward stepwise logistic regression conditioning on SNP rs146784183 and adjusted for study site and seven principal components.
eP-trend from the stepwise logistic regression analyses.
fMarginal p-trend from logistic regression analyses for the association of the SNP with overall breast cancer risk, adjusting for study site and seven princial components.

## Sheet: Table D
Table D. Genotyped and imputed SNPs at the 1p11.2 locus associated with ER-positive breast cancer risk at Bonferroni adjusted significance (p < 7x10-5) and the corresponding association with ER-negative breast cancer risk among European women in BCAC.
			European ER-positive			European ER-negative
SNP	Sourcea	MAFb	OR (95% CI)c	P-trend		OR (95% CI)c	P-trend
rs11249433	G	0.418	1.12 (1.10 - 1.15)	4.09e-23		1.00 (0.96 - 1.04)	0.897406
rs12134101	I	0.4	1.12 (1.10 - 1.15)	1.03e-21		1.00 (0.96 - 1.04)	0.92769
rs9728991	I	0.485	1.11 (1.08 - 1.13)	2.3e-18		1.03 (0.99 - 1.07)	0.190652
rs1853731	I	0.487	1.11 (1.08 - 1.13)	3.63e-18		1.02 (0.98 - 1.06)	0.2554
rs11249430	I	0.486	1.11 (1.08 - 1.13)	8.5e-18		1.02 (0.98 - 1.06)	0.277434
1-121269202	I	0.29	0.82 (0.78 - 0.86)	9.8e-18		0.97 (0.90 - 1.05)	0.477
rs6600673	I	0.496	1.11 (1.08 - 1.14)	9.46e-17		1.02 (0.98 - 1.07)	0.250637
rs6600662	G	0.495	1.10 (1.08 - 1.13)	3.03e-16		1.01 (0.97 - 1.05)	0.537291
1-121362171	I	0.241	0.87 (0.84 - 0.90)	3.61e-14		1.00 (0.94 - 1.06)	0.87314
1-121269204	I	0.22	0.84 (0.81 - 0.88)	8.83e-14		0.98 (0.91 - 1.06)	0.645246
rs11249431	G	0.374	0.92 (0.89 - 0.94)	2.7e-13		0.98 (0.94 - 1.02)	0.393542
rs6600674	I	0.207	0.87 (0.83 - 0.90)	3.82e-13		0.99 (0.93 - 1.06)	0.777478
1-121323931	I	0.417	0.91 (0.89 - 0.94)	4.36e-13		0.99 (0.95 - 1.03)	0.712739
rs77294241	I	0.372	0.92 (0.90 - 0.94)	5.18e-13		0.99 (0.95 - 1.03)	0.526522
rs12401551	I	0.372	0.92 (0.90 - 0.94)	5.83e-13		0.99 (0.95 - 1.03)	0.473135
rs12723851	G	0.365	0.92 (0.90 - 0.94)	7.61e-13		0.99 (0.95 - 1.03)	0.666609
rs12060031	I	0.373	0.92 (0.90 - 0.94)	7.68e-13		0.99 (0.95 - 1.03)	0.624339
1-121114763	I	0.39	0.87 (0.84 - 0.91)	8.98e-13		0.97 (0.92 - 1.04)	0.427276
rs67718113	I	0.372	0.92 (0.90 - 0.94)	1.09e-12		0.99 (0.95 - 1.03)	0.581704
rs146374982	I	0.361	0.92 (0.90 - 0.94)	1.22e-12		0.99 (0.95 - 1.03)	0.699689
rs146784183	I	0.101	0.86 (0.82 - 0.89)	1.48e-12		0.99 (0.92 - 1.06)	0.684486
1-121273674	I	0.371	0.92 (0.90 - 0.94)	1.54e-12		0.99 (0.95 - 1.03)	0.542977
rs9728453	G	0.364	0.92 (0.90 - 0.94)	1.57e-12		0.99 (0.95 - 1.03)	0.705563
rs28872884	I	0.365	0.92 (0.90 - 0.94)	1.83e-12		0.99 (0.96 - 1.04)	0.800411
rs140073177	I	0.385	0.92 (0.90 - 0.94)	1.86e-12		0.99 (0.95 - 1.03)	0.565301
1-121174320	I	0.494	1.11 (1.08 - 1.14)	2.08e-12		1.02 (0.97 - 1.07)	0.373119
rs80027302	I	0.376	0.92 (0.90 - 0.94)	2.09e-12		0.99 (0.96 - 1.03)	0.760622
rs78885161	I	0.385	0.92 (0.90 - 0.94)	2.14e-12		0.99 (0.95 - 1.03)	0.576694
rs2319971	G	0.373	0.92 (0.90 - 0.94)	2.16e-12		0.99 (0.95 - 1.03)	0.549757
rs6669539	I	0.375	0.92 (0.90 - 0.94)	2.16e-12		0.99 (0.95 - 1.03)	0.724862
rs2222371	I	0.37	0.92 (0.90 - 0.94)	2.31e-12		0.99 (0.95 - 1.03)	0.546581
rs28369619	I	0.375	0.92 (0.90 - 0.94)	2.31e-12		0.99 (0.96 - 1.03)	0.774947
rs6600745	G	0.387	0.92 (0.90 - 0.94)	2.5e-12		0.99 (0.96 - 1.03)	0.790757
1-121252474	I	0.385	0.92 (0.90 - 0.94)	2.62e-12		0.99 (0.95 - 1.03)	0.523409
1-121334962	I	0.356	0.92 (0.90 - 0.94)	2.83e-12		0.99 (0.95 - 1.04)	0.782782
rs6600749	I	0.39	0.92 (0.90 - 0.94)	2.92e-12		0.98 (0.95 - 1.02)	0.450137
1-121252472	I	0.392	0.92 (0.90 - 0.94)	3.01e-12		0.99 (0.95 - 1.03)	0.507838
rs28822785	I	0.36	0.92 (0.90 - 0.94)	3.08e-12		1.00 (0.96 - 1.04)	0.899649
rs28366816	I	0.378	0.92 (0.90 - 0.94)	3.16e-12		0.99 (0.95 - 1.03)	0.728427
1-121239818	I	0.386	0.92 (0.90 - 0.94)	3.69e-12		0.99 (0.95 - 1.03)	0.619069
rs28495740	I	0.409	0.92 (0.89 - 0.94)	4.65e-12		0.99 (0.95 - 1.04)	0.785404
rs11249432	I	0.384	0.92 (0.90 - 0.94)	5.36e-12		0.99 (0.95 - 1.03)	0.613599
rs2003134	I	0.373	0.91 (0.89 - 0.94)	5.55e-12		0.98 (0.94 - 1.03)	0.480239
rs41500448	I	0.098	0.86 (0.82 - 0.90)	5.65e-12		0.99 (0.92 - 1.06)	0.766129
rs12146056	G	0.382	0.92 (0.90 - 0.94)	6.13e-12		0.99 (0.95 - 1.03)	0.594018
rs61805239	I	0.301	0.87 (0.84 - 0.91)	6.53e-12		1.00 (0.93 - 1.06)	0.92166
rs11249429	I	0.388	0.92 (0.90 - 0.94)	7.29e-12		0.99 (0.95 - 1.03)	0.563816
rs12131379	I	0.39	0.92 (0.90 - 0.94)	8.09e-12		0.99 (0.95 - 1.03)	0.565849
rs6691817	I	0.385	0.92 (0.90 - 0.94)	1.02e-11		0.99 (0.95 - 1.03)	0.509574
rs6600747	I	0.384	0.92 (0.90 - 0.94)	1.06e-11		0.99 (0.95 - 1.03)	0.494191
1-121292555	I	0.398	0.92 (0.90 - 0.94)	1.16e-11		0.99 (0.95 - 1.03)	0.640023
rs11249395	G	0.382	0.92 (0.90 - 0.94)	1.2e-11		1.00 (0.96 - 1.04)	0.951608
rs6600671	I	0.381	0.92 (0.90 - 0.94)	1.21e-11		0.99 (0.95 - 1.03)	0.583407
rs6674392	G	0.382	0.92 (0.90 - 0.94)	1.32e-11		0.99 (0.95 - 1.03)	0.72255
rs138230259	I	0.38	0.92 (0.90 - 0.94)	1.37e-11		0.99 (0.95 - 1.03)	0.687288
rs7528274	I	0.38	0.92 (0.90 - 0.94)	1.37e-11		0.99 (0.95 - 1.03)	0.529347
rs7528343	I	0.378	0.92 (0.90 - 0.94)	1.39e-11		0.99 (0.95 - 1.03)	0.716239
rs4511144	I	0.38	0.92 (0.90 - 0.94)	1.43e-11		0.99 (0.95 - 1.03)	0.603279
1-121160437	I	0.414	0.92 (0.90 - 0.94)	1.52e-11		0.99 (0.95 - 1.03)	0.723806
rs12069545	I	0.389	0.92 (0.90 - 0.94)	1.63e-11		0.99 (0.95 - 1.03)	0.487878
rs1856572	G	0.389	0.92 (0.90 - 0.94)	1.64e-11		0.99 (0.95 - 1.03)	0.511014
rs2319969	G	0.381	0.92 (0.90 - 0.94)	1.85e-11		0.99 (0.95 - 1.03)	0.595138
rs11802514	I	0.393	0.92 (0.90 - 0.94)	2.06e-11		0.99 (0.95 - 1.03)	0.686222
rs10903161	I	0.39	0.92 (0.90 - 0.94)	2.1e-11		0.99 (0.95 - 1.03)	0.472445
rs2319970	I	0.375	0.92 (0.90 - 0.94)	2.29e-11		0.99 (0.95 - 1.03)	0.645105
rs4844607	G	0.391	0.92 (0.90 - 0.95)	2.42e-11		0.99 (0.95 - 1.03)	0.68119
rs11249351	I	0.387	0.92 (0.90 - 0.95)	2.43e-11		0.99 (0.95 - 1.03)	0.603858
rs12071847	I	0.399	0.92 (0.90 - 0.94)	2.43e-11		0.99 (0.95 - 1.03)	0.631497
rs11249349	I	0.388	0.92 (0.90 - 0.95)	2.47e-11		0.99 (0.95 - 1.03)	0.485719
rs1832558	I	0.388	0.92 (0.90 - 0.95)	2.48e-11		0.99 (0.95 - 1.03)	0.48623
rs6683357	I	0.378	0.92 (0.90 - 0.94)	2.58e-11		0.99 (0.95 - 1.03)	0.620635
rs61805240	I	0.344	0.89 (0.86 - 0.92)	2.82e-11		1.00 (0.95 - 1.06)	0.985197
rs140068613	I	0.342	0.87 (0.84 - 0.91)	2.83e-11		0.99 (0.92 - 1.06)	0.739753
rs4844613	I	0.391	0.92 (0.90 - 0.95)	3.01e-11		0.99 (0.95 - 1.03)	0.685656
1-121178485	I	0.401	0.92 (0.90 - 0.94)	3.15e-11		0.99 (0.95 - 1.03)	0.566071
rs4844576	I	0.39	0.92 (0.90 - 0.95)	3.18e-11		0.99 (0.95 - 1.03)	0.63256
rs28835591	I	0.364	0.89 (0.87 - 0.92)	3.2e-11		1.00 (0.94 - 1.05)	0.874873
rs12133524	I	0.394	0.91 (0.88 - 0.94)	3.28e-11		0.98 (0.94 - 1.03)	0.401089
rs12145080	G	0.39	0.92 (0.90 - 0.95)	3.54e-11		0.99 (0.95 - 1.03)	0.648983
rs7532615	I	0.391	0.92 (0.90 - 0.95)	3.66e-11		0.99 (0.95 - 1.03)	0.700283
rs11249348	I	0.39	0.92 (0.90 - 0.95)	3.71e-11		0.99 (0.95 - 1.03)	0.541885
rs9439309	I	0.447	1.14 (1.10 - 1.19)	3.71e-11		1.02 (0.95 - 1.09)	0.595613
rs12743661	I	0.35	0.87 (0.84 - 0.91)	3.75e-11		0.99 (0.93 - 1.06)	0.822321
rs11249350	I	0.392	0.92 (0.90 - 0.95)	3.87e-11		0.99 (0.95 - 1.03)	0.651172
rs1986111	I	0.393	0.92 (0.90 - 0.95)	4.15e-11		0.99 (0.95 - 1.03)	0.666094
rs4844380	G	0.39	0.92 (0.90 - 0.95)	4.17e-11		1.00 (0.96 - 1.04)	0.870118
rs4058176	I	0.389	0.92 (0.90 - 0.95)	4.24e-11		0.99 (0.95 - 1.03)	0.672006
rs6670914	I	0.391	0.92 (0.90 - 0.95)	4.24e-11		0.99 (0.95 - 1.03)	0.663892
rs4844616	G	0.391	0.92 (0.90 - 0.95)	4.27e-11		0.99 (0.96 - 1.03)	0.733165
rs10903159	I	0.392	0.92 (0.90 - 0.95)	4.59e-11		0.99 (0.95 - 1.03)	0.67389
rs4421615	I	0.387	0.92 (0.90 - 0.95)	4.63e-11		0.99 (0.95 - 1.03)	0.69434
rs113548098	I	0.379	0.87 (0.84 - 0.91)	4.64e-11		0.99 (0.92 - 1.05)	0.665909
rs4844381	G	0.391	0.92 (0.90 - 0.95)	4.79e-11		0.99 (0.95 - 1.03)	0.668351
rs6693211	I	0.377	0.92 (0.90 - 0.95)	5e-11		0.99 (0.95 - 1.03)	0.599733
rs1832560	I	0.403	0.92 (0.90 - 0.95)	5.09e-11		0.99 (0.95 - 1.03)	0.521828
rs4844580	I	0.395	0.93 (0.90 - 0.95)	5.15e-11		0.99 (0.96 - 1.03)	0.740629
rs111588420	I	0.226	0.85 (0.81 - 0.89)	5.54e-11		0.99 (0.91 - 1.07)	0.743664
rs6600669	I	0.394	0.93 (0.90 - 0.95)	5.63e-11		0.99 (0.96 - 1.03)	0.748245
rs10903164	I	0.39	0.92 (0.90 - 0.94)	5.94e-11		0.99 (0.95 - 1.04)	0.777223
rs12062618	I	0.399	0.92 (0.90 - 0.95)	6.17e-11		0.99 (0.95 - 1.03)	0.646901
rs1591882	I	0.391	0.93 (0.90 - 0.95)	6.54e-11		0.99 (0.95 - 1.03)	0.688159
rs6600672	I	0.396	0.93 (0.90 - 0.95)	6.88e-11		0.99 (0.95 - 1.03)	0.675908
rs12070603	I	0.397	0.92 (0.90 - 0.95)	7.02e-11		0.99 (0.95 - 1.03)	0.567213
rs10903157	I	0.409	0.92 (0.90 - 0.95)	7.72e-11		0.99 (0.95 - 1.03)	0.64744
rs4460665	I	0.402	0.92 (0.90 - 0.95)	7.75e-11		0.99 (0.95 - 1.03)	0.654619
rs11249347	I	0.392	0.93 (0.90 - 0.95)	7.9e-11		0.99 (0.96 - 1.03)	0.740434
rs10903158	I	0.399	0.92 (0.90 - 0.95)	8.05e-11		0.99 (0.95 - 1.03)	0.681302
rs2039740	I	0.444	0.87 (0.84 - 0.91)	8.44e-11		1.00 (0.94 - 1.07)	0.914311
rs12034566	I	0.4	0.93 (0.90 - 0.95)	9.13e-11		0.99 (0.95 - 1.03)	0.719217
rs111458676	I	0.095	0.87 (0.83 - 0.91)	1.04e-10		1.00 (0.94 - 1.07)	0.944775
rs6600666	I	0.412	0.92 (0.90 - 0.95)	1.05e-10		0.99 (0.95 - 1.03)	0.706896
rs10794671	I	0.399	0.92 (0.90 - 0.95)	1.06e-10		0.99 (0.95 - 1.03)	0.673687
rs4844374	I	0.402	0.93 (0.90 - 0.95)	1.1e-10		0.99 (0.95 - 1.03)	0.73019
rs61806321	I	0.252	0.86 (0.82 - 0.90)	1.31e-10		0.98 (0.91 - 1.06)	0.628118
rs10903162	I	0.408	0.92 (0.90 - 0.95)	1.37e-10		0.99 (0.95 - 1.03)	0.679217
1-120812998	I	0.375	0.87 (0.84 - 0.91)	1.6e-10		0.99 (0.92 - 1.06)	0.755884
rs7410812	I	0.399	0.93 (0.90 - 0.95)	1.74e-10		0.99 (0.95 - 1.03)	0.719846
rs7536214	I	0.414	0.92 (0.89 - 0.94)	2e-10		0.99 (0.94 - 1.03)	0.578565
c1_pos120866469	G	0.394	0.93 (0.91 - 0.95)	2.38e-10		0.99 (0.95 - 1.03)	0.69698
1-121198807	I	0.423	0.93 (0.90 - 0.95)	3.17e-10		0.99 (0.95 - 1.03)	0.696367
rs1137590	I	0.408	0.90 (0.87 - 0.93)	4.21e-10		0.99 (0.93 - 1.04)	0.633804
1-121222434	I	0.427	0.93 (0.90 - 0.95)	6.46e-10		0.99 (0.95 - 1.03)	0.69821
rs187836551	I	0.198	0.85 (0.81 - 0.90)	7.16e-10		0.99 (0.91 - 1.08)	0.762524
rs147193512	I	0.476	0.89 (0.86 - 0.92)	8.78e-10		1.02 (0.96 - 1.09)	0.540888
rs146911350	I	0.176	1.12 (1.08 - 1.16)	9.71e-10		1.03 (0.97 - 1.09)	0.369808
rs9700492	I	0.414	0.91 (0.88 - 0.94)	1.03e-09		1.00 (0.95 - 1.05)	0.899633
rs6600663	I	0.498	1.09 (1.06 - 1.12)	1.51e-09		1.00 (0.96 - 1.05)	0.849932
rs17842567	G	0.097	0.88 (0.85 - 0.92)	1.55e-09		0.99 (0.93 - 1.06)	0.85589
rs1851250	G	0.098	0.88 (0.85 - 0.92)	1.59e-09		1.00 (0.93 - 1.06)	0.944658
rs827367	I	0.389	0.88 (0.85 - 0.92)	3.26e-09		0.98 (0.91 - 1.05)	0.535768
rs71518038	I	0.3	0.89 (0.86 - 0.92)	3.28e-09		0.99 (0.93 - 1.06)	0.829347
rs116110577	I	0.454	1.12 (1.08 - 1.17)	4.07e-09		1.00 (0.94 - 1.07)	0.911716
rs7518281	I	0.38	0.93 (0.91 - 0.95)	5.78e-09		0.99 (0.95 - 1.03)	0.735486
rs61806323	I	0.208	0.87 (0.83 - 0.91)	2.61e-08		0.98 (0.90 - 1.06)	0.600325
rs28787991	I	0.494	1.12 (1.08 - 1.17)	3.09e-08		0.99 (0.92 - 1.06)	0.72653
rs28649005	I	0.479088	0.90 (0.87 - 0.93)	5.55e-08		1.01 (0.94 - 1.07)	0.843925
rs28483647	I	0.0601764	1.18 (1.11 - 1.25)	7.56e-08		0.98 (0.89 - 1.09)	0.758692
rs140562060	I	0.0598433	1.17 (1.11 - 1.25)	9.46e-08		0.98 (0.89 - 1.09)	0.75272
rs146417579	I	0.0605646	1.17 (1.11 - 1.25)	1.08e-07		0.98 (0.88 - 1.09)	0.725061
rs145638206	I	0.0624966	1.17 (1.10 - 1.24)	2.23e-07		0.98 (0.88 - 1.09)	0.71907
rs1951975	I	0.062766	1.17 (1.10 - 1.24)	2.33e-07		0.98 (0.88 - 1.08)	0.670024
rs12123157	I	0.0542263	1.17 (1.10 - 1.24)	3.1e-07		0.98 (0.89 - 1.09)	0.777507
rs12132956	G	0.156207	1.08 (1.05 - 1.12)	6.07e-07		1.01 (0.96 - 1.06)	0.776829
rs56176610	I	0.232212	1.12 (1.07 - 1.17)	1.22e-06		0.99 (0.92 - 1.07)	0.807705
rs10903163	I	0.0369241	1.17 (1.09 - 1.25)	3.91e-06		0.99 (0.88 - 1.12)	0.914857
rs12142927	I	0.0359824	1.15 (1.08 - 1.23)	1.09e-05		1.00 (0.89 - 1.11)	0.931088
rs4147001	I	0.142956	0.90 (0.86 - 0.95)	2.3e-05		0.97 (0.90 - 1.05)	0.46684
rs61801876	I	0.211319	0.91 (0.87 - 0.95)	2.55e-05		0.97 (0.90 - 1.05)	0.446948
rs74695580	G	0.037505	1.13 (1.06 - 1.20)	4.8e-05		1.00 (0.90 - 1.10)	0.954196
rs146695762	I	0.0340448	1.14 (1.07 - 1.21)	5.1e-05		0.99 (0.89 - 1.11)	0.858248
rs115706173	G	0.0199752	0.84 (0.77 - 0.91)	6.27e-05		0.95 (0.83 - 1.09)	0.469703
aSource indicates whether the SNP was genotyped (G) or imputed (I) within the data used from the 1000 Genomes Project.
bMinor allele frequency (MAF) for controls.
cOdds ratios (OR) and 95% confidence intervals (95% CI) were estimated from logistic regression adjusted for study site and seven principal components.

## Sheet: Table E
Table E. Genotyped and imputed SNPs at the 1p11.2 locus associated with well differentiated breast cancer risk at Bonferroni adjusted significance (p < 7x10-5) and the corresponding association with moderately differentiated and poorly differentiated breast cancer risk among European women in BCAC.
			European Well-differentiated			European Moderately-differentiated			European Poorly-differentiated
SNP	Sourcea	MAFb	OR (95% CI)c	P-trend		OR (95% CI)c	P-trend		OR (95% CI)c	P-trend
rs11249433	G	0.401843	1.19 (1.14 - 1.23)	5.63e-17		1.13 (1.10 - 1.16)	3.88e-17		1.02 (0.98 - 1.05)	0.275335
rs12134101	I	0.384649	1.19 (1.14 - 1.24)	1.75e-16		1.14 (1.10 - 1.17)	4.7e-17		1.02 (0.98 - 1.06)	0.266792
rs1853731	I	0.492362	1.15 (1.11 - 1.20)	1.89e-12		1.11 (1.08 - 1.15)	5.87e-14		1.03 (0.99 - 1.06)	0.132599
rs9728991	I	0.493997	1.15 (1.11 - 1.20)	1.42e-12		1.11 (1.08 - 1.15)	6.67e-14		1.03 (1.00 - 1.07)	0.0911858
rs11249430	I	0.493975	1.16 (1.11 - 1.20)	2.99e-13		1.11 (1.08 - 1.14)	3.56e-13		1.02 (0.99 - 1.06)	0.182028
rs6600673	I	0.478772	1.16 (1.11 - 1.21)	3.88e-12		1.12 (1.08 - 1.15)	8.25e-13		1.02 (0.99 - 1.06)	0.21375
1-121269202	I	0.293139	0.77 (0.71 - 0.83)	9e-11		0.82 (0.77 - 0.86)	1.5e-12		0.94 (0.88 - 1.00)	0.0633964
rs6600662	G	0.486956	1.14 (1.10 - 1.19)	1.8e-11		1.11 (1.08 - 1.14)	1.58e-12		1.02 (0.98 - 1.05)	0.289282
rs12723851	G	0.378934	0.89 (0.86 - 0.93)	1.23e-07		0.90 (0.88 - 0.93)	2.02e-11		0.98 (0.94 - 1.01)	0.188674
rs12060031	I	0.385531	0.90 (0.86 - 0.93)	1.43e-07		0.90 (0.88 - 0.93)	2.03e-11		0.98 (0.95 - 1.01)	0.217822
rs12401551	I	0.384319	0.90 (0.86 - 0.93)	1.32e-07		0.90 (0.88 - 0.93)	2.05e-11		0.97 (0.94 - 1.01)	0.12716
rs77294241	I	0.384318	0.90 (0.86 - 0.93)	1.36e-07		0.91 (0.88 - 0.93)	2.33e-11		0.97 (0.94 - 1.01)	0.143279
rs11249431	G	0.391381	0.89 (0.86 - 0.93)	1.22e-07		0.91 (0.88 - 0.93)	3.61e-11		0.97 (0.93 - 1.00)	0.0574467
rs146374982	I	0.374135	0.90 (0.86 - 0.93)	2.77e-07		0.90 (0.88 - 0.93)	3.74e-11		0.98 (0.95 - 1.02)	0.297989
1-121252474	I	0.396941	0.90 (0.86 - 0.93)	9.83e-08		0.91 (0.88 - 0.93)	5.01e-11		0.98 (0.94 - 1.01)	0.209488
1-121252472	I	0.40372	0.89 (0.86 - 0.93)	8.29e-08		0.91 (0.88 - 0.93)	5.18e-11		0.98 (0.95 - 1.01)	0.222349
rs67718113	I	0.383489	0.90 (0.86 - 0.93)	1.58e-07		0.91 (0.88 - 0.93)	5.45e-11		0.98 (0.94 - 1.01)	0.156922
1-121362171	I	0.248661	0.84 (0.78 - 0.89)	2.62e-08		0.86 (0.82 - 0.90)	5.54e-11		0.97 (0.92 - 1.02)	0.286768
rs2319971	G	0.386725	0.90 (0.86 - 0.93)	1.94e-07		0.91 (0.88 - 0.93)	5.8e-11		0.98 (0.94 - 1.01)	0.18686
1-121273674	I	0.383526	0.90 (0.86 - 0.93)	1.37e-07		0.91 (0.88 - 0.93)	6.32e-11		0.98 (0.94 - 1.01)	0.179088
rs140073177	I	0.396846	0.89 (0.86 - 0.93)	7.42e-08		0.91 (0.88 - 0.93)	6.72e-11		0.98 (0.95 - 1.01)	0.233915
rs2222371	I	0.382468	0.90 (0.86 - 0.93)	1.28e-07		0.91 (0.88 - 0.93)	6.92e-11		0.98 (0.94 - 1.01)	0.191069
rs9728453	G	0.377509	0.89 (0.86 - 0.93)	1.26e-07		0.91 (0.88 - 0.93)	6.98e-11		0.98 (0.95 - 1.01)	0.244098
rs78885161	I	0.396776	0.89 (0.86 - 0.93)	7.8e-08		0.91 (0.88 - 0.94)	7.52e-11		0.98 (0.95 - 1.01)	0.24223
rs6600749	I	0.401138	0.89 (0.85 - 0.93)	4.01e-08		0.91 (0.88 - 0.93)	8.42e-11		0.98 (0.94 - 1.01)	0.202704
1-121334962	I	0.368714	0.90 (0.86 - 0.94)	4.84e-07		0.91 (0.88 - 0.93)	1.07e-10		0.98 (0.95 - 1.02)	0.323302
rs28872884	I	0.377979	0.90 (0.86 - 0.94)	3.59e-07		0.91 (0.88 - 0.93)	1.16e-10		0.98 (0.95 - 1.02)	0.28519
rs6600674	I	0.209997	0.84 (0.79 - 0.90)	3.94e-07		0.85 (0.81 - 0.90)	1.27e-10		0.97 (0.92 - 1.03)	0.31298
1-121239818	I	0.397741	0.89 (0.86 - 0.93)	7.36e-08		0.91 (0.88 - 0.94)	1.44e-10		0.98 (0.95 - 1.01)	0.23269
1-121269204	I	0.222932	0.80 (0.74 - 0.87)	4.8e-08		0.83 (0.79 - 0.88)	1.59e-10		0.95 (0.89 - 1.02)	0.163366
rs28822785	I	0.372187	0.90 (0.86 - 0.94)	4.37e-07		0.91 (0.88 - 0.94)	1.67e-10		0.98 (0.95 - 1.02)	0.348293
1-121114763	I	0.396277	0.83 (0.78 - 0.89)	3.8e-08		0.86 (0.82 - 0.90)	1.74e-10		0.96 (0.91 - 1.02)	0.188287
rs11249395	G	0.393739	0.90 (0.86 - 0.94)	2.14e-07		0.91 (0.88 - 0.94)	1.97e-10		0.99 (0.96 - 1.03)	0.601958
rs11249432	I	0.396073	0.89 (0.86 - 0.93)	5.3e-08		0.91 (0.88 - 0.94)	2.17e-10		0.98 (0.95 - 1.02)	0.315121
rs6691817	I	0.397238	0.90 (0.86 - 0.93)	1.7e-07		0.91 (0.88 - 0.94)	2.17e-10		0.98 (0.95 - 1.01)	0.221224
1-121323931	I	0.430639	0.88 (0.84 - 0.92)	2.16e-09		0.91 (0.88 - 0.94)	2.28e-10		0.98 (0.95 - 1.02)	0.343247
rs2319969	G	0.393786	0.90 (0.86 - 0.94)	3.35e-07		0.91 (0.88 - 0.94)	2.34e-10		0.98 (0.95 - 1.01)	0.249943
rs6600747	I	0.396281	0.90 (0.86 - 0.93)	1.51e-07		0.91 (0.88 - 0.94)	2.37e-10		0.98 (0.94 - 1.01)	0.210848
rs7528274	I	0.392004	0.90 (0.86 - 0.93)	1.23e-07		0.91 (0.88 - 0.94)	2.65e-10		0.98 (0.95 - 1.01)	0.229573
rs61806321	I	0.260209	0.83 (0.77 - 0.90)	4.93e-06		0.83 (0.79 - 0.88)	2.77e-10		0.97 (0.91 - 1.04)	0.427591
rs138230259	I	0.391215	0.90 (0.86 - 0.94)	2.77e-07		0.91 (0.88 - 0.94)	2.78e-10		0.98 (0.95 - 1.01)	0.239437
rs11249429	I	0.399795	0.89 (0.86 - 0.93)	4.02e-08		0.91 (0.88 - 0.94)	2.82e-10		0.98 (0.95 - 1.02)	0.305588
rs7528343	I	0.389385	0.90 (0.86 - 0.94)	2.8e-07		0.91 (0.88 - 0.94)	3.07e-10		0.98 (0.95 - 1.01)	0.242756
rs1856572	G	0.403713	0.90 (0.87 - 0.94)	4.21e-07		0.91 (0.89 - 0.94)	3.08e-10		0.98 (0.94 - 1.01)	0.176028
rs2319970	I	0.387237	0.90 (0.86 - 0.94)	4.03e-07		0.91 (0.88 - 0.94)	3.32e-10		0.98 (0.95 - 1.02)	0.276482
rs6669539	I	0.388972	0.89 (0.86 - 0.93)	9.27e-08		0.91 (0.89 - 0.94)	3.6e-10		0.98 (0.95 - 1.01)	0.251358
rs80027302	I	0.389476	0.89 (0.86 - 0.93)	9.06e-08		0.91 (0.89 - 0.94)	3.99e-10		0.98 (0.95 - 1.01)	0.248045
rs6600745	G	0.398818	0.90 (0.86 - 0.94)	3.72e-07		0.91 (0.88 - 0.94)	4.22e-10		0.98 (0.95 - 1.02)	0.303913
rs6600671	I	0.392301	0.90 (0.86 - 0.94)	2.83e-07		0.91 (0.89 - 0.94)	4.24e-10		0.98 (0.95 - 1.01)	0.221128
rs28369619	I	0.389305	0.89 (0.86 - 0.93)	8.2e-08		0.91 (0.89 - 0.94)	4.66e-10		0.98 (0.95 - 1.01)	0.2632
rs61805240	I	0.352363	0.87 (0.82 - 0.93)	4.89e-06		0.88 (0.84 - 0.91)	5.37e-10		0.98 (0.94 - 1.03)	0.536729
rs28366816	I	0.392408	0.89 (0.86 - 0.93)	8.24e-08		0.91 (0.89 - 0.94)	5.65e-10		0.98 (0.95 - 1.01)	0.257825
rs12146056	G	0.394515	0.89 (0.86 - 0.93)	6.61e-08		0.91 (0.89 - 0.94)	5.96e-10		0.98 (0.95 - 1.01)	0.24721
rs4511144	I	0.391829	0.90 (0.86 - 0.94)	4.13e-07		0.91 (0.89 - 0.94)	6.17e-10		0.98 (0.95 - 1.01)	0.217219
1-121292555	I	0.409345	0.89 (0.85 - 0.93)	2.46e-08		0.91 (0.89 - 0.94)	6.29e-10		0.98 (0.95 - 1.02)	0.283499
rs2003134	I	0.382912	0.89 (0.85 - 0.93)	2.94e-07		0.90 (0.87 - 0.93)	6.4e-10		0.98 (0.94 - 1.01)	0.225753
rs146911350	I	0.169287	1.22 (1.15 - 1.29)	7.95e-11		1.15 (1.10 - 1.20)	6.99e-10		1.02 (0.97 - 1.07)	0.480577
rs1986111	I	0.405681	0.90 (0.86 - 0.93)	1.26e-07		0.91 (0.89 - 0.94)	7.36e-10		0.98 (0.95 - 1.02)	0.364104
rs12131379	I	0.401174	0.89 (0.86 - 0.93)	3.82e-08		0.91 (0.89 - 0.94)	7.72e-10		0.98 (0.95 - 1.02)	0.299429
rs11802514	I	0.404595	0.90 (0.86 - 0.93)	9.72e-08		0.91 (0.89 - 0.94)	8.74e-10		0.98 (0.95 - 1.02)	0.317656
rs4844580	I	0.406003	0.90 (0.86 - 0.94)	1.7e-07		0.91 (0.89 - 0.94)	9.12e-10		0.98 (0.95 - 1.02)	0.369862
rs6600669	I	0.406428	0.90 (0.86 - 0.94)	1.85e-07		0.91 (0.89 - 0.94)	9.47e-10		0.98 (0.95 - 1.02)	0.363681
rs4844607	G	0.40252	0.90 (0.86 - 0.93)	1.4e-07		0.91 (0.89 - 0.94)	9.66e-10		0.98 (0.95 - 1.02)	0.327584
rs28835591	I	0.372184	0.86 (0.82 - 0.91)	4.4e-07		0.88 (0.85 - 0.92)	9.7e-10		0.98 (0.94 - 1.03)	0.459099
rs28495740	I	0.420087	0.89 (0.85 - 0.93)	3.44e-08		0.91 (0.88 - 0.94)	9.75e-10		0.98 (0.95 - 1.02)	0.330811
rs4844576	I	0.402062	0.90 (0.86 - 0.94)	1.89e-07		0.91 (0.89 - 0.94)	9.78e-10		0.98 (0.95 - 1.01)	0.242466
rs6693211	I	0.387906	0.90 (0.87 - 0.94)	1.24e-06		0.91 (0.89 - 0.94)	9.88e-10		0.98 (0.95 - 1.02)	0.267087
rs6683357	I	0.38879	0.90 (0.87 - 0.94)	9.45e-07		0.91 (0.89 - 0.94)	1.01e-09		0.98 (0.95 - 1.01)	0.229675
1-121174320	I	0.486011	1.16 (1.10 - 1.21)	8.94e-09		1.12 (1.08 - 1.16)	1.1e-09		1.03 (0.99 - 1.08)	0.15099
rs11249349	I	0.399592	0.90 (0.86 - 0.94)	1.88e-07		0.91 (0.89 - 0.94)	1.11e-09		0.98 (0.95 - 1.01)	0.210627
rs1832558	I	0.399591	0.90 (0.86 - 0.94)	1.88e-07		0.91 (0.89 - 0.94)	1.11e-09		0.98 (0.95 - 1.01)	0.210812
rs4421615	I	0.397346	0.89 (0.86 - 0.93)	1.41e-07		0.91 (0.89 - 0.94)	1.17e-09		0.98 (0.95 - 1.02)	0.383931
rs10903161	I	0.401765	0.90 (0.86 - 0.93)	1.3e-07		0.91 (0.89 - 0.94)	1.18e-09		0.98 (0.94 - 1.01)	0.186006
rs12069545	I	0.400405	0.90 (0.86 - 0.93)	1.14e-07		0.91 (0.89 - 0.94)	1.19e-09		0.98 (0.94 - 1.01)	0.178027
rs11249350	I	0.403517	0.90 (0.86 - 0.93)	1.51e-07		0.91 (0.89 - 0.94)	1.25e-09		0.98 (0.95 - 1.02)	0.330625
rs12145080	G	0.401689	0.90 (0.86 - 0.94)	1.99e-07		0.91 (0.89 - 0.94)	1.25e-09		0.98 (0.95 - 1.02)	0.286585
rs4844616	G	0.402577	0.90 (0.86 - 0.94)	2.08e-07		0.91 (0.89 - 0.94)	1.29e-09		0.98 (0.95 - 1.02)	0.352025
rs4844613	I	0.402256	0.90 (0.86 - 0.93)	1.32e-07		0.91 (0.89 - 0.94)	1.32e-09		0.98 (0.95 - 1.02)	0.326564
rs6674392	G	0.394698	0.89 (0.86 - 0.93)	7.55e-08		0.91 (0.89 - 0.94)	1.33e-09		0.98 (0.95 - 1.02)	0.326974
rs10903157	I	0.421167	0.89 (0.86 - 0.93)	9.7e-08		0.91 (0.89 - 0.94)	1.35e-09		0.99 (0.95 - 1.02)	0.444031
1-121160437	I	0.423599	0.89 (0.85 - 0.93)	8.4e-08		0.91 (0.88 - 0.94)	1.37e-09		0.98 (0.95 - 1.02)	0.369024
rs6670914	I	0.402339	0.90 (0.86 - 0.93)	1.84e-07		0.91 (0.89 - 0.94)	1.37e-09		0.98 (0.95 - 1.02)	0.354599
rs4844380	G	0.402491	0.90 (0.86 - 0.94)	2.46e-07		0.91 (0.89 - 0.94)	1.38e-09		0.99 (0.95 - 1.02)	0.409876
rs6600666	I	0.423325	0.90 (0.86 - 0.93)	2.17e-07		0.91 (0.89 - 0.94)	1.56e-09		0.99 (0.95 - 1.02)	0.418396
rs7532615	I	0.402949	0.90 (0.86 - 0.93)	1.27e-07		0.91 (0.89 - 0.94)	1.57e-09		0.98 (0.95 - 1.02)	0.335206
rs10903159	I	0.403236	0.90 (0.86 - 0.93)	1.12e-07		0.92 (0.89 - 0.94)	1.63e-09		0.98 (0.95 - 1.02)	0.321675
rs11249351	I	0.399043	0.90 (0.86 - 0.93)	1.4e-07		0.91 (0.89 - 0.94)	1.65e-09		0.98 (0.95 - 1.01)	0.237011
rs12034566	I	0.411492	0.90 (0.86 - 0.93)	1.13e-07		0.92 (0.89 - 0.94)	1.65e-09		0.99 (0.95 - 1.02)	0.429815
rs4460665	I	0.413484	0.90 (0.86 - 0.94)	4.08e-07		0.91 (0.89 - 0.94)	1.66e-09		0.98 (0.95 - 1.02)	0.387882
rs1591882	I	0.401902	0.90 (0.86 - 0.94)	2.19e-07		0.92 (0.89 - 0.94)	1.71e-09		0.98 (0.95 - 1.02)	0.381356
rs4844381	G	0.402057	0.90 (0.86 - 0.93)	1.72e-07		0.92 (0.89 - 0.94)	1.77e-09		0.98 (0.95 - 1.02)	0.331691
rs11249348	I	0.401652	0.90 (0.86 - 0.93)	9.79e-08		0.92 (0.89 - 0.94)	1.78e-09		0.98 (0.95 - 1.01)	0.225046
rs12133524	I	0.402292	0.88 (0.84 - 0.93)	4.16e-07		0.90 (0.87 - 0.93)	1.93e-09		0.98 (0.94 - 1.02)	0.257248
rs12071847	I	0.409796	0.89 (0.85 - 0.93)	8.49e-08		0.91 (0.89 - 0.94)	1.97e-09		0.98 (0.95 - 1.02)	0.337365
rs4844374	I	0.412924	0.90 (0.86 - 0.94)	2.38e-07		0.91 (0.89 - 0.94)	2e-09		0.99 (0.95 - 1.02)	0.404928
rs113548098	I	0.38603	0.84 (0.78 - 0.90)	9.39e-07		0.86 (0.82 - 0.90)	2.1e-09		0.97 (0.92 - 1.03)	0.372237
rs140068613	I	0.349626	0.84 (0.78 - 0.90)	1.31e-06		0.86 (0.82 - 0.90)	2.1e-09		0.97 (0.91 - 1.03)	0.307215
rs12062618	I	0.409962	0.90 (0.86 - 0.93)	2.03e-07		0.91 (0.89 - 0.94)	2.18e-09		0.98 (0.95 - 1.02)	0.334335
rs11249347	I	0.403437	0.90 (0.86 - 0.93)	1.17e-07		0.92 (0.89 - 0.94)	2.19e-09		0.99 (0.95 - 1.02)	0.389746
rs10903164	I	0.399976	0.90 (0.86 - 0.94)	1.18e-06		0.91 (0.88 - 0.94)	2.34e-09		0.98 (0.95 - 1.02)	0.406075
1-121178485	I	0.410929	0.89 (0.86 - 0.93)	1.46e-07		0.91 (0.89 - 0.94)	2.53e-09		0.98 (0.95 - 1.02)	0.292976
rs61805239	I	0.307945	0.84 (0.78 - 0.90)	3.39e-07		0.86 (0.82 - 0.91)	2.55e-09		0.98 (0.92 - 1.03)	0.398693
rs10794671	I	0.409681	0.90 (0.86 - 0.94)	3.36e-07		0.91 (0.89 - 0.94)	2.6e-09		0.99 (0.95 - 1.02)	0.399713
rs6600672	I	0.406244	0.90 (0.86 - 0.93)	7.93e-08		0.92 (0.89 - 0.94)	2.61e-09		0.99 (0.95 - 1.02)	0.400736
rs4058176	I	0.399962	0.89 (0.86 - 0.93)	5.67e-08		0.92 (0.89 - 0.94)	2.66e-09		0.98 (0.95 - 1.02)	0.340996
c1_pos120866469	G	0.405691	0.90 (0.87 - 0.94)	8.31e-07		0.92 (0.89 - 0.94)	2.72e-09		0.99 (0.95 - 1.02)	0.45655
rs12743661	I	0.357601	0.84 (0.79 - 0.91)	2.04e-06		0.86 (0.82 - 0.90)	2.75e-09		0.97 (0.92 - 1.03)	0.334331
rs10903158	I	0.410244	0.90 (0.86 - 0.93)	2.13e-07		0.92 (0.89 - 0.94)	2.81e-09		0.98 (0.95 - 1.02)	0.343982
rs10903162	I	0.419126	0.90 (0.86 - 0.94)	5.01e-07		0.91 (0.89 - 0.94)	2.86e-09		0.99 (0.95 - 1.02)	0.420781
rs12070603	I	0.407501	0.89 (0.86 - 0.93)	6.76e-08		0.92 (0.89 - 0.94)	3.1e-09		0.98 (0.95 - 1.02)	0.362264
rs1832560	I	0.413267	0.90 (0.86 - 0.93)	1.79e-07		0.91 (0.89 - 0.94)	3.74e-09		0.98 (0.94 - 1.01)	0.210107
rs7410812	I	0.410067	0.90 (0.86 - 0.94)	2.78e-07		0.92 (0.89 - 0.94)	3.92e-09		0.99 (0.95 - 1.02)	0.415124
rs7536214	I	0.422039	0.89 (0.85 - 0.93)	1.33e-06		0.91 (0.88 - 0.94)	4.55e-09		0.99 (0.95 - 1.02)	0.463375
1-121222434	I	0.437431	0.90 (0.86 - 0.94)	6.9e-07		0.91 (0.89 - 0.94)	5.31e-09		0.99 (0.95 - 1.02)	0.445281
rs146784183	I	0.10104	0.84 (0.77 - 0.90)	3.23e-06		0.85 (0.81 - 0.90)	6.45e-09		0.96 (0.90 - 1.02)	0.202998
1-121198807	I	0.433355	0.89 (0.86 - 0.93)	1.49e-07		0.92 (0.89 - 0.94)	7.63e-09		0.99 (0.95 - 1.02)	0.506062
rs2039740	I	0.449579	0.84 (0.79 - 0.90)	2e-06		0.86 (0.82 - 0.91)	8.19e-09		0.98 (0.92 - 1.04)	0.489592
1-120812998	I	0.381345	0.84 (0.78 - 0.90)	1.44e-06		0.86 (0.82 - 0.91)	1.08e-08		0.97 (0.92 - 1.04)	0.416972
rs41500448	I	0.0972873	0.84 (0.78 - 0.91)	8.72e-06		0.86 (0.81 - 0.90)	1.63e-08		0.96 (0.91 - 1.03)	0.250789
rs6600663	I	0.494346	1.13 (1.07 - 1.18)	1.07e-06		1.10 (1.07 - 1.14)	1.64e-08		1.02 (0.98 - 1.06)	0.400428
rs1137590	I	0.412959	0.86 (0.81 - 0.91)	3.07e-07		0.89 (0.86 - 0.93)	2.33e-08		0.99 (0.94 - 1.04)	0.654184
rs7518281	I	0.391304	0.90 (0.86 - 0.94)	7.27e-07		0.92 (0.89 - 0.95)	3.25e-08		0.99 (0.95 - 1.02)	0.505149
rs147193512	I	0.478889	0.85 (0.80 - 0.91)	8.93e-07		0.88 (0.84 - 0.92)	1.3e-07		1.00 (0.94 - 1.05)	0.862449
rs12132956	G	0.156207	1.16 (1.10 - 1.22)	5.52e-08		1.11 (1.07 - 1.15)	1.75e-07		1.02 (0.97 - 1.07)	0.43274
rs146417579	I	0.0605646	1.29 (1.17 - 1.42)	2.05e-07		1.08 (1.01 - 1.17)	0.0301723		1.05 (0.96 - 1.14)	0.309468
rs28483647	I	0.0601764	1.30 (1.19 - 1.44)	5.6e-08		1.08 (1.01 - 1.16)	0.0350338		1.05 (0.96 - 1.15)	0.258917
rs140562060	I	0.0598433	1.30 (1.18 - 1.43)	8.1e-08		1.08 (1.00 - 1.16)	0.0374533		1.05 (0.96 - 1.15)	0.268418
rs1951975	I	0.062766	1.29 (1.17 - 1.42)	1.53e-07		1.08 (1.00 - 1.16)	0.0408555		1.04 (0.95 - 1.14)	0.366997
rs12123157	I	0.0542263	1.29 (1.17 - 1.42)	3.14e-07		1.08 (1.00 - 1.16)	0.0464612		1.05 (0.96 - 1.15)	0.27645
rs145638206	I	0.0624966	1.29 (1.17 - 1.42)	1.68e-07		1.08 (1.00 - 1.16)	0.0542099		1.05 (0.96 - 1.15)	0.286743
rs10903163	I	0.0369241	1.31 (1.18 - 1.47)	7.33e-07		1.06 (0.98 - 1.15)	0.156505		1.07 (0.96 - 1.18)	0.209026
rs12142927	I	0.0359824	1.28 (1.16 - 1.42)	1.74e-06		1.05 (0.97 - 1.13)	0.262576		1.06 (0.97 - 1.17)	0.212341
rs74695580	G	0.037505	1.24 (1.13 - 1.36)	8.58e-06		1.02 (0.95 - 1.10)	0.508287		1.05 (0.97 - 1.15)	0.226523
rs146695762	I	0.0340448	1.27 (1.15 - 1.41)	3.84e-06		1.03 (0.95 - 1.11)	0.519001		1.06 (0.96 - 1.16)	0.238742
aSource indicates whether the SNP was genotyped (G) or imputed (I) within the data used from the 1000 Genomes Project.
bMinor allele frequency (MAF) for controls.
cOdds ratios (OR) and 95% confidence intervals (95% CI) were estimated from logistic regression adjusted for study site and seven principal components.

## Sheet: Table F
Table F. Two independent association signals at the 1p11.2 locus: Association results for breast cancer risk among European women in BCAC, by tumor characteristic.
Tumor Characteristic	Cases (N)	Signal	SNP	OR (95% CI)a	P-trend	P-parallelb
ER/Grade
ER-positive/well-differentiated	5024	1	rs11249433	1.19 (1.14-1.24)	2.46737e-15
ER-positive/moderately-differentiated	11031			1.14 (1.10-1.17)	2.60979e-16
ER-positive/poorly-differentiated	4490			1.04 (0.99-1.09)	0.0801944	9.14833e-05
ER-positive/well-differentiated	5024	2	rs146784183	0.84 (0.78-0.91)	4.10526e-05
ER-positive/moderately-differentiated	11031			0.84 (0.79-0.89)	2.80799e-09
ER-positive/poorly-differentiated	4490			0.94 (0.86-1.02)	0.11342	0.00413318
ER/Histology
ER-positive/Ductal-mixed	14842	1	rs11249433	1.10 (1.06-1.13)	4.04754e-10
ER-positive/lobular	2973			1.29 (1.22-1.36)	3.24463e-20
ER-positive/Other	1369			1.16 (1.07-1.26)	0.000146904	7.85191e-07
ER-positive/Ductal-mixed	14842	2	rs146784183	0.87 (0.82-0.91)	9.78163e-08
ER-positive/lobular	2973			0.82 (0.73-0.91)	0.000140461
ER-positive/Other	1369			0.84 (0.72-0.97)	0.018751	0.579753
aOdds ratios (OR) and 95% confidence intervals (95% CI) were estimated from logistic regression adjusted for study site and 7 principal components.
bP-parallel tests for the effect of heterogeneity, whether the SNP has the same effect on the different subtypes as defined by tumor characteristic

## Sheet: Table G
Table G. Genotyped and imputed SNPs at the 1p11.2 locus associated with lobular breast cancer risk at Bonferroni adjusted significance (p < 7x10-5) and the corresponding association with ductal or mixed and other breast cancer risk among European women in BCAC.
			European Lobular			European Ductal/Mixed			European Other
SNP	Sourcea	MAFb	OR (95% CI)c	P-trend		OR (95% CI)c	P-trend		OR (95% CI)c	P-trend
rs11249433	G	0.401843	1.28 (1.22 - 1.35)	1.14e-23		1.08 (1.05 - 1.10)	5.07e-09		1.12 (1.05 - 1.19)	0.00018605
rs12134101	I	0.384649	1.27 (1.21 - 1.34)	1.92e-20		1.08 (1.05 - 1.11)	0.000574843		1.12 (1.05 - 1.19)	0.00024069
rs1853731	I	0.492362	1.25 (1.19 - 1.31)	3.93e-19		1.07 (1.04 - 1.09)	5.4e-06		1.11 (1.05 - 1.18)	0.000352382
rs9728991	I	0.493997	1.25 (1.19 - 1.31)	6.15e-19		1.07 (1.04 - 1.09)	7.66e-06		1.10 (1.04 - 1.17)	0.000837755
rs11249430	I	0.493975	1.25 (1.19 - 1.31)	8.84e-19		1.06 (1.04 - 1.09)	3.76e-06		1.11 (1.05 - 1.18)	0.000364108
rs6600673	I	0.478772	1.24 (1.18 - 1.31)	2.78e-16		1.07 (1.04 - 1.10)	7.99e-06		1.10 (1.04 - 1.17)	0.00200914
rs6600662	G	0.486956	1.22 (1.16 - 1.28)	2.3e-15		1.06 (1.03 - 1.09)	1.64e-05		1.10 (1.04 - 1.17)	0.00114091
rs146911350	I	0.169287	1.33 (1.23 - 1.42)	1.35e-14		1.09 (1.05 - 1.13)	4.97e-05		1.16 (1.07 - 1.27)	0.000732893
1-121323931	I	0.430639	0.82 (0.78 - 0.86)	5.16e-14		0.94 (0.92 - 0.97)	6.08e-06		0.88 (0.83 - 0.94)	9.52e-05
1-121269202	I	0.293139	0.69 (0.62 - 0.76)	1.37e-13		0.87 (0.83 - 0.92)	5.65e-06		0.82 (0.73 - 0.92)	0.000669527
rs12060031	I	0.385531	0.83 (0.79 - 0.87)	6.58e-13		0.94 (0.92 - 0.97)	6.93e-06		0.88 (0.83 - 0.94)	3.8e-05
rs77294241	I	0.384318	0.83 (0.79 - 0.87)	7.09e-13		0.94 (0.92 - 0.97)	2.93e-08		0.88 (0.83 - 0.94)	4.92e-05
rs12401551	I	0.384319	0.83 (0.79 - 0.87)	7.52e-13		0.94 (0.92 - 0.97)	6.45e-07		0.88 (0.83 - 0.94)	5.99e-05
1-121252474	I	0.396941	0.83 (0.79 - 0.87)	9.74e-13		0.94 (0.92 - 0.97)	6.38e-06		0.89 (0.84 - 0.94)	0.00012458
1-121252472	I	0.40372	0.83 (0.79 - 0.87)	1.15e-12		0.94 (0.92 - 0.97)	1.33e-05		0.89 (0.83 - 0.94)	9.53e-05
rs11249429	I	0.399795	0.83 (0.79 - 0.87)	1.25e-12		0.95 (0.92 - 0.97)	6.21e-06		0.89 (0.84 - 0.95)	0.000255675
rs6600749	I	0.401138	0.83 (0.79 - 0.87)	1.33e-12		0.94 (0.92 - 0.97)	1.12e-05		0.89 (0.84 - 0.95)	0.000294654
rs67718113	I	0.383489	0.83 (0.79 - 0.87)	1.45e-12		0.94 (0.92 - 0.97)	1.83e-06		0.88 (0.83 - 0.94)	5.51e-05
rs140073177	I	0.396846	0.83 (0.79 - 0.88)	1.79e-12		0.94 (0.92 - 0.97)	4.15e-05		0.89 (0.84 - 0.95)	0.000218809
rs78885161	I	0.396776	0.83 (0.79 - 0.88)	1.87e-12		0.94 (0.92 - 0.97)	1.97e-05		0.89 (0.84 - 0.95)	0.000225841
1-121114763	I	0.396277	0.75 (0.69 - 0.81)	2.19e-12		0.91 (0.87 - 0.95)	1.65e-05		0.82 (0.74 - 0.90)	4.45e-05
1-121239818	I	0.397741	0.83 (0.79 - 0.88)	2.57e-12		0.94 (0.92 - 0.97)	1.88e-05		0.89 (0.84 - 0.95)	0.000217849
1-121273674	I	0.383526	0.83 (0.79 - 0.88)	2.72e-12		0.94 (0.92 - 0.97)	1.36e-05		0.88 (0.83 - 0.94)	6.4e-05
1-121362171	I	0.248661	0.76 (0.70 - 0.82)	3.13e-12		0.91 (0.87 - 0.95)	6.83e-06		0.83 (0.76 - 0.91)	8.41e-05
rs2222371	I	0.382468	0.83 (0.79 - 0.88)	3.32e-12		0.94 (0.92 - 0.97)	3.44e-05		0.88 (0.83 - 0.94)	6.85e-05
rs11249395	G	0.393739	0.84 (0.79 - 0.88)	3.39e-12		0.95 (0.93 - 0.97)	3.26e-05		0.89 (0.84 - 0.94)	8.14e-05
rs2319971	G	0.386725	0.83 (0.79 - 0.88)	3.91e-12		0.94 (0.92 - 0.97)	1.72e-05		0.88 (0.83 - 0.94)	4.93e-05
rs28495740	I	0.420087	0.83 (0.79 - 0.88)	4.95e-12		0.94 (0.92 - 0.97)	1.72e-05		0.89 (0.84 - 0.95)	0.000214261
rs146374982	I	0.374135	0.83 (0.79 - 0.88)	6.32e-12		0.94 (0.92 - 0.97)	9.23e-06		0.88 (0.83 - 0.94)	5.75e-05
rs6600747	I	0.396281	0.84 (0.79 - 0.88)	6.43e-12		0.94 (0.92 - 0.97)	8.26e-06		0.89 (0.84 - 0.95)	0.000263451
rs12131379	I	0.401174	0.84 (0.79 - 0.88)	6.9e-12		0.94 (0.92 - 0.97)	1.2e-05		0.90 (0.85 - 0.96)	0.000556502
rs12146056	G	0.394515	0.84 (0.80 - 0.88)	6.95e-12		0.94 (0.92 - 0.97)	1.16e-05		0.90 (0.84 - 0.95)	0.000331718
rs11249431	G	0.391381	0.84 (0.79 - 0.88)	8.33e-12		0.94 (0.92 - 0.97)	4.31e-05		0.88 (0.83 - 0.94)	5.54e-05
rs11249432	I	0.396073	0.84 (0.80 - 0.88)	8.92e-12		0.95 (0.92 - 0.97)	1.65e-05		0.90 (0.85 - 0.95)	0.000415823
rs7528274	I	0.392004	0.84 (0.80 - 0.88)	9.02e-12		0.95 (0.92 - 0.97)	7.81e-07		0.89 (0.84 - 0.95)	0.00022718
rs6691817	I	0.397238	0.84 (0.80 - 0.88)	9.98e-12		0.95 (0.92 - 0.97)	2.75e-06		0.90 (0.84 - 0.95)	0.000412478
rs9728453	G	0.377509	0.84 (0.80 - 0.88)	1.13e-11		0.94 (0.92 - 0.97)	1.13e-05		0.88 (0.83 - 0.94)	4.33e-05
rs28822785	I	0.372187	0.84 (0.79 - 0.88)	1.17e-11		0.94 (0.92 - 0.97)	1.49e-05		0.88 (0.83 - 0.94)	6.02e-05
1-121174320	I	0.486011	1.24 (1.16 - 1.31)	1.29e-11		1.07 (1.04 - 1.11)	0.000782262		1.12 (1.04 - 1.20)	0.00193346
1-121292555	I	0.409345	0.84 (0.80 - 0.88)	1.29e-11		0.94 (0.92 - 0.97)	0.00125705		0.90 (0.84 - 0.95)	0.000351246
rs80027302	I	0.389476	0.84 (0.80 - 0.88)	1.32e-11		0.95 (0.92 - 0.97)	8.88e-06		0.89 (0.83 - 0.94)	6.72e-05
rs6669539	I	0.388972	0.84 (0.80 - 0.88)	1.36e-11		0.95 (0.92 - 0.97)	8.94e-06		0.89 (0.83 - 0.94)	6.22e-05
rs28369619	I	0.389305	0.84 (0.80 - 0.88)	1.42e-11		0.95 (0.92 - 0.97)	3.59e-06		0.89 (0.83 - 0.94)	6.3e-05
1-121269204	I	0.222932	0.71 (0.65 - 0.79)	1.49e-11		0.89 (0.84 - 0.93)	1.5e-05		0.85 (0.76 - 0.95)	0.00469468
rs28872884	I	0.377979	0.84 (0.79 - 0.88)	1.52e-11		0.94 (0.92 - 0.97)	7.14e-06		0.88 (0.83 - 0.93)	3.58e-05
rs12723851	G	0.378934	0.84 (0.80 - 0.88)	1.53e-11		0.94 (0.92 - 0.97)	4.86e-06		0.88 (0.83 - 0.94)	3.71e-05
rs28366816	I	0.392408	0.84 (0.80 - 0.88)	1.6e-11		0.95 (0.92 - 0.97)	8.4e-06		0.88 (0.83 - 0.94)	5.3e-05
rs6600745	G	0.398818	0.84 (0.80 - 0.88)	2.18e-11		0.95 (0.92 - 0.97)	7.52e-06		0.89 (0.84 - 0.95)	0.000196065
1-121334962	I	0.368714	0.84 (0.79 - 0.88)	2.41e-11		0.94 (0.92 - 0.97)	0.000625796		0.88 (0.83 - 0.94)	4.22e-05
rs6674392	G	0.394698	0.84 (0.80 - 0.89)	2.64e-11		0.95 (0.92 - 0.97)	3.55e-05		0.90 (0.85 - 0.95)	0.000451506
rs6600674	I	0.209997	0.75 (0.69 - 0.82)	4.98e-11		0.90 (0.87 - 0.94)	2.36e-09		0.86 (0.78 - 0.94)	0.00183083
rs2039740	I	0.449579	0.75 (0.68 - 0.82)	6.44e-11		0.93 (0.89 - 0.97)	1.47e-05		0.81 (0.73 - 0.90)	8.64e-05
rs140068613	I	0.349626	0.75 (0.68 - 0.82)	7.14e-11		0.91 (0.87 - 0.95)	1.03e-05		0.80 (0.72 - 0.88)	1.8e-05
rs12133524	I	0.402292	0.82 (0.77 - 0.87)	9.29e-11		0.94 (0.91 - 0.97)	2.45e-06		0.87 (0.81 - 0.93)	8.48e-05
rs113548098	I	0.38603	0.75 (0.69 - 0.82)	9.59e-11		0.91 (0.87 - 0.95)	2.75e-06		0.80 (0.73 - 0.89)	3.32e-05
rs147193512	I	0.478889	0.77 (0.71 - 0.83)	1.09e-10		0.93 (0.89 - 0.97)	2.37e-05		0.83 (0.76 - 0.92)	0.000194986
rs12743661	I	0.357601	0.75 (0.69 - 0.82)	1.19e-10		0.91 (0.87 - 0.95)	9.24e-06		0.80 (0.72 - 0.88)	1.63e-05
rs1856572	G	0.403713	0.85 (0.81 - 0.89)	2.11e-10		0.94 (0.92 - 0.96)	1.48e-05		0.91 (0.86 - 0.97)	0.00204688
rs4511144	I	0.391829	0.85 (0.81 - 0.89)	2.63e-10		0.94 (0.92 - 0.97)	4.93e-06		0.89 (0.84 - 0.95)	0.000219383
rs28835591	I	0.372184	0.80 (0.74 - 0.85)	2.66e-10		0.92 (0.89 - 0.96)	6.12e-06		0.84 (0.78 - 0.92)	6.71e-05
rs138230259	I	0.391215	0.85 (0.81 - 0.89)	2.88e-10		0.94 (0.92 - 0.97)	2.22e-05		0.89 (0.84 - 0.95)	0.000180142
rs4844607	G	0.40252	0.85 (0.81 - 0.89)	2.95e-10		0.95 (0.92 - 0.97)	0.000284286		0.90 (0.85 - 0.96)	0.000814078
rs28787991	I	0.49019	1.33 (1.21 - 1.45)	3.26e-10		1.08 (1.03 - 1.13)	1.8e-05		1.20 (1.08 - 1.33)	0.000770315
1-121160437	I	0.423599	0.85 (0.80 - 0.89)	3.52e-10		0.94 (0.92 - 0.97)	8.28e-06		0.90 (0.85 - 0.96)	0.000939643
rs4058176	I	0.399962	0.85 (0.81 - 0.90)	3.56e-10		0.95 (0.92 - 0.97)	1.07e-05		0.90 (0.85 - 0.96)	0.000862656
1-120812998	I	0.381345	0.75 (0.68 - 0.82)	3.68e-10		0.92 (0.88 - 0.97)	3.25e-07		0.80 (0.72 - 0.90)	7.11e-05
rs12070603	I	0.407501	0.85 (0.81 - 0.90)	3.69e-10		0.94 (0.92 - 0.97)	2.03e-06		0.91 (0.86 - 0.96)	0.00171186
rs7528343	I	0.389385	0.85 (0.81 - 0.89)	3.9e-10		0.94 (0.92 - 0.97)	2.81e-05		0.89 (0.84 - 0.95)	0.000190101
rs12071847	I	0.409796	0.85 (0.80 - 0.89)	4.42e-10		0.94 (0.92 - 0.97)	1.14e-05		0.90 (0.85 - 0.96)	0.000876155
1-121178485	I	0.410929	0.85 (0.81 - 0.89)	4.51e-10		0.94 (0.92 - 0.97)	3.47e-05		0.91 (0.85 - 0.96)	0.00141515
rs4460665	I	0.413484	0.85 (0.81 - 0.89)	4.82e-10		0.95 (0.92 - 0.97)	0.000958075		0.91 (0.85 - 0.96)	0.0013068
rs6600671	I	0.392301	0.85 (0.81 - 0.90)	5.26e-10		0.94 (0.92 - 0.97)	7.54e-06		0.89 (0.84 - 0.95)	0.000241963
rs10903159	I	0.403236	0.85 (0.81 - 0.90)	5.64e-10		0.95 (0.92 - 0.97)	9.75e-06		0.90 (0.85 - 0.96)	0.000903852
rs7536214	I	0.422039	0.83 (0.79 - 0.88)	5.71e-10		0.95 (0.92 - 0.97)	1.23e-05		0.88 (0.82 - 0.94)	0.000339537
rs11802514	I	0.404595	0.85 (0.81 - 0.90)	5.75e-10		0.94 (0.92 - 0.97)	6.39e-06		0.90 (0.85 - 0.96)	0.00080897
rs12034566	I	0.411492	0.85 (0.81 - 0.90)	5.96e-10		0.94 (0.92 - 0.97)	1.29e-05		0.91 (0.86 - 0.96)	0.00125225
rs9439309	I	0.441444	1.30 (1.20 - 1.42)	6e-10		1.09 (1.04 - 1.14)	1.35e-05		1.23 (1.11 - 1.35)	5.61e-05
rs4844613	I	0.402256	0.85 (0.81 - 0.90)	6.18e-10		0.95 (0.92 - 0.97)	1.12e-05		0.90 (0.85 - 0.96)	0.000826949
rs2319970	I	0.387237	0.85 (0.81 - 0.90)	6.24e-10		0.94 (0.92 - 0.97)	0.00171663		0.89 (0.84 - 0.95)	0.000213071
rs6600666	I	0.423325	0.85 (0.81 - 0.90)	6.47e-10		0.95 (0.92 - 0.97)	0.000914254		0.90 (0.85 - 0.96)	0.000913911
rs10903162	I	0.419126	0.85 (0.81 - 0.89)	6.49e-10		0.95 (0.92 - 0.97)	1.58e-05		0.90 (0.85 - 0.96)	0.00116683
rs1591882	I	0.401902	0.85 (0.81 - 0.90)	6.52e-10		0.95 (0.92 - 0.97)	1.37e-05		0.91 (0.85 - 0.96)	0.00119267
rs61805240	I	0.352363	0.80 (0.74 - 0.86)	6.61e-10		0.93 (0.90 - 0.96)	9.61e-06		0.83 (0.77 - 0.91)	3.21e-05
rs7532615	I	0.402949	0.85 (0.81 - 0.90)	6.83e-10		0.95 (0.92 - 0.97)	1.11e-05		0.90 (0.85 - 0.96)	0.000791247
rs11249347	I	0.403437	0.85 (0.81 - 0.90)	6.95e-10		0.95 (0.92 - 0.97)	1.24e-05		0.90 (0.85 - 0.96)	0.000857719
rs11249350	I	0.403517	0.85 (0.81 - 0.90)	7.35e-10		0.95 (0.92 - 0.97)	2.28e-05		0.91 (0.85 - 0.96)	0.000981644
rs12145080	G	0.401689	0.85 (0.81 - 0.90)	7.36e-10		0.95 (0.92 - 0.97)	8.55e-06		0.91 (0.85 - 0.96)	0.00100446
rs61805239	I	0.307945	0.77 (0.71 - 0.84)	7.63e-10		0.91 (0.87 - 0.95)	2.02e-05		0.81 (0.73 - 0.89)	2.5e-05
rs11249348	I	0.401652	0.85 (0.81 - 0.90)	7.66e-10		0.94 (0.92 - 0.97)	1.64e-05		0.90 (0.85 - 0.96)	0.000949201
rs6683357	I	0.38879	0.85 (0.81 - 0.90)	7.81e-10		0.95 (0.92 - 0.97)	1.76e-05		0.89 (0.84 - 0.95)	0.000284033
rs4844576	I	0.402062	0.85 (0.81 - 0.90)	7.92e-10		0.95 (0.92 - 0.97)	1.02e-05		0.91 (0.85 - 0.96)	0.00105195
rs111588420	I	0.229599	0.72 (0.65 - 0.80)	8.09e-10		0.89 (0.85 - 0.94)	1.52e-05		0.80 (0.71 - 0.91)	0.000372293
rs6670914	I	0.402339	0.85 (0.81 - 0.90)	8.2e-10		0.95 (0.92 - 0.97)	1.01e-05		0.90 (0.85 - 0.96)	0.00104785
rs4844580	I	0.406003	0.86 (0.81 - 0.90)	8.24e-10		0.95 (0.92 - 0.97)	1.33e-05		0.91 (0.85 - 0.96)	0.000919776
rs4844616	G	0.402577	0.85 (0.81 - 0.90)	8.38e-10		0.95 (0.92 - 0.97)	1.65e-05		0.90 (0.85 - 0.96)	0.000903583
rs2319969	G	0.393786	0.85 (0.81 - 0.90)	8.4e-10		0.94 (0.92 - 0.97)	1.2e-05		0.89 (0.84 - 0.95)	0.000145023
rs61806321	I	0.260209	0.73 (0.66 - 0.81)	8.48e-10		0.90 (0.86 - 0.95)	4.95e-05		0.77 (0.69 - 0.87)	2.42e-05
rs12069545	I	0.400405	0.85 (0.81 - 0.90)	8.75e-10		0.94 (0.92 - 0.97)	5.68e-05		0.91 (0.85 - 0.96)	0.000994976
rs10903158	I	0.410244	0.85 (0.81 - 0.90)	8.99e-10		0.95 (0.92 - 0.97)	0.000436629		0.90 (0.85 - 0.96)	0.00108236
rs10903161	I	0.401765	0.85 (0.81 - 0.90)	9.01e-10		0.94 (0.92 - 0.97)	3.4e-06		0.91 (0.85 - 0.96)	0.0011273
rs6600669	I	0.406428	0.86 (0.81 - 0.90)	9.07e-10		0.95 (0.92 - 0.97)	7.3e-05		0.90 (0.85 - 0.96)	0.00081433
rs10903157	I	0.421167	0.85 (0.81 - 0.90)	9.32e-10		0.95 (0.92 - 0.97)	2.49e-05		0.91 (0.85 - 0.96)	0.00124446
rs4421615	I	0.397346	0.85 (0.81 - 0.90)	9.47e-10		0.94 (0.92 - 0.97)	1.49e-05		0.90 (0.85 - 0.96)	0.000972386
rs11249349	I	0.399592	0.85 (0.81 - 0.90)	9.65e-10		0.94 (0.92 - 0.97)	6.15e-06		0.91 (0.86 - 0.96)	0.00144079
rs1832558	I	0.399591	0.85 (0.81 - 0.90)	9.74e-10		0.94 (0.92 - 0.97)	7.31e-06		0.91 (0.86 - 0.96)	0.00144161
rs4844381	G	0.402057	0.85 (0.81 - 0.90)	9.82e-10		0.95 (0.92 - 0.97)	4.7e-07		0.91 (0.85 - 0.96)	0.000985003
rs12062618	I	0.409962	0.85 (0.81 - 0.90)	9.95e-10		0.95 (0.92 - 0.97)	9.67e-07		0.90 (0.85 - 0.96)	0.00107857
rs116110577	I	0.451662	1.30 (1.19 - 1.41)	1.03e-09		1.07 (1.03 - 1.12)	2.47e-05		1.19 (1.08 - 1.32)	0.000485796
rs1137590	I	0.412959	0.80 (0.75 - 0.86)	1.04e-09		0.94 (0.91 - 0.98)	1.17e-05		0.86 (0.79 - 0.94)	0.000491509
1-121198807	I	0.433355	0.85 (0.81 - 0.90)	1.05e-09		0.94 (0.92 - 0.97)	3.45e-06		0.91 (0.85 - 0.96)	0.00153528
rs11249351	I	0.399043	0.85 (0.81 - 0.90)	1.05e-09		0.95 (0.92 - 0.97)	1.17e-05		0.91 (0.85 - 0.96)	0.00118301
rs9700492	I	0.422771	0.82 (0.77 - 0.87)	1.07e-09		0.94 (0.91 - 0.97)	1.34e-05		0.88 (0.82 - 0.95)	0.000901836
rs2003134	I	0.382912	0.84 (0.79 - 0.89)	1.11e-09		0.94 (0.92 - 0.97)	1.89e-05		0.87 (0.81 - 0.93)	5.2e-05
rs6693211	I	0.387906	0.85 (0.81 - 0.90)	1.21e-09		0.95 (0.92 - 0.97)	2.04e-05		0.90 (0.84 - 0.95)	0.000352269
rs7410812	I	0.410067	0.85 (0.81 - 0.90)	1.21e-09		0.95 (0.92 - 0.97)	1.32e-05		0.91 (0.85 - 0.96)	0.00127383
rs4844374	I	0.412924	0.85 (0.81 - 0.90)	1.23e-09		0.95 (0.92 - 0.97)	2.43e-05		0.90 (0.85 - 0.96)	0.000946616
rs4844380	G	0.402491	0.86 (0.81 - 0.90)	1.32e-09		0.95 (0.92 - 0.97)	3.43e-06		0.91 (0.85 - 0.96)	0.00114695
rs10903164	I	0.399976	0.85 (0.81 - 0.90)	1.36e-09		0.95 (0.92 - 0.97)	0.000106875		0.89 (0.84 - 0.95)	0.000267183
rs1986111	I	0.405681	0.86 (0.82 - 0.90)	1.38e-09		0.95 (0.92 - 0.97)	2.58e-05		0.90 (0.85 - 0.96)	0.000746327
rs6600672	I	0.406244	0.86 (0.81 - 0.90)	1.46e-09		0.94 (0.92 - 0.97)	5.45e-05		0.91 (0.85 - 0.96)	0.00109209
rs10794671	I	0.409681	0.86 (0.81 - 0.90)	1.96e-09		0.95 (0.92 - 0.97)	1.68e-05		0.91 (0.85 - 0.96)	0.00147986
rs1832560	I	0.413267	0.85 (0.81 - 0.90)	2.11e-09		0.94 (0.92 - 0.97)	9.13e-06		0.91 (0.85 - 0.96)	0.00134735
c1_pos120866469	G	0.405691	0.86 (0.82 - 0.90)	2.36e-09		0.95 (0.93 - 0.97)	1.38e-05		0.92 (0.87 - 0.98)	0.00753564
1-121222434	I	0.437431	0.85 (0.81 - 0.90)	2.77e-09		0.95 (0.92 - 0.97)	0.000120714		0.90 (0.85 - 0.96)	0.00133085
rs7518281	I	0.391304	0.85 (0.81 - 0.90)	3.11e-09		0.95 (0.92 - 0.97)	2.81e-06		0.91 (0.85 - 0.96)	0.00175403
rs827367	I	0.391166	0.77 (0.70 - 0.84)	3.93e-09		0.93 (0.89 - 0.97)	5.52e-06		0.84 (0.75 - 0.93)	0.000814288
rs6600663	I	0.494346	1.20 (1.13 - 1.27)	4.32e-09		1.06 (1.03 - 1.09)	1.22e-05		1.11 (1.04 - 1.19)	0.00280938
rs12132956	G	0.156207	1.21 (1.13 - 1.29)	5.56e-09		1.06 (1.03 - 1.10)	0.000695061		1.12 (1.03 - 1.20)	0.0051401
rs28649005	I	0.479088	0.79 (0.72 - 0.85)	7.24e-09		0.94 (0.90 - 0.98)	7.63e-05		0.84 (0.76 - 0.92)	0.000339158
rs71518038	I	0.308351	0.78 (0.72 - 0.85)	7.56e-09		0.92 (0.88 - 0.96)	0.000167406		0.81 (0.73 - 0.89)	2.97e-05
rs187836551	I	0.20282	0.73 (0.65 - 0.81)	1.87e-08		0.89 (0.84 - 0.94)	9.19e-06		0.80 (0.70 - 0.91)	0.00062315
rs61806323	I	0.216629	0.75 (0.67 - 0.83)	4.1e-08		0.91 (0.86 - 0.96)	2.09e-07		0.76 (0.67 - 0.86)	1.87e-05
rs1853727	I	0.245899	0.84 (0.79 - 0.90)	7.1e-07		0.96 (0.93 - 0.99)	0.023768		0.86 (0.80 - 0.94)	0.000333014
rs4147001	I	0.142956	0.77 (0.69 - 0.85)	7.17e-07		0.94 (0.89 - 0.99)	0.0147907		0.81 (0.71 - 0.91)	0.000594803
1-121337519	I	0.259697	0.86 (0.81 - 0.92)	1.63e-06		0.97 (0.94 - 1.00)	0.0256127		0.88 (0.82 - 0.94)	0.000302645
1-121337532	I	0.258499	0.86 (0.81 - 0.92)	1.65e-06		0.97 (0.94 - 1.00)	0.024721		0.88 (0.82 - 0.94)	0.000315289
rs61801876	I	0.211319	0.79 (0.71 - 0.87)	1.75e-06		0.94 (0.89 - 0.98)	0.00961469		0.81 (0.72 - 0.91)	0.000305872
rs28483647	I	0.0601764	1.34 (1.19 - 1.50)	1.89e-06		1.11 (1.04 - 1.19)	0.00166265		1.09 (0.94 - 1.27)	0.264182
rs28704102	I	0.268239	0.87 (0.82 - 0.92)	2.09e-06		0.97 (0.94 - 1.00)	0.0451347		0.88 (0.83 - 0.95)	0.000327006
rs147542369	I	0.136208	0.77 (0.69 - 0.86)	2.22e-06		0.94 (0.90 - 1.00)	0.0339609		0.78 (0.69 - 0.89)	0.000152209
rs140562060	I	0.0598433	1.33 (1.18 - 1.50)	2.5e-06		1.11 (1.04 - 1.18)	0.00182051		1.09 (0.93 - 1.26)	0.281948
rs1951975	I	0.062766	1.33 (1.18 - 1.49)	2.71e-06		1.10 (1.03 - 1.18)	0.00332901		1.08 (0.93 - 1.25)	0.33385
rs12750640	G	0.281032	0.88 (0.83 - 0.93)	3.27e-06		0.97 (0.95 - 1.00)	0.0398916		0.89 (0.83 - 0.95)	0.00037687
rs12123157	I	0.0542263	1.33 (1.18 - 1.50)	3.53e-06		1.11 (1.04 - 1.19)	0.00206082		1.06 (0.90 - 1.23)	0.496733
rs145638206	I	0.0624966	1.32 (1.17 - 1.49)	4.27e-06		1.11 (1.04 - 1.18)	0.0027546		1.08 (0.93 - 1.26)	0.326735
1-121286420	I	0.139464	0.78 (0.70 - 0.87)	4.32e-06		0.95 (0.90 - 1.00)	0.0394294		0.80 (0.70 - 0.90)	0.000394904
rs12751751	I	0.1394	0.78 (0.70 - 0.87)	4.55e-06		0.95 (0.90 - 1.00)	0.0363663		0.80 (0.70 - 0.90)	0.000370875
rs6667041	I	0.119219	0.75 (0.67 - 0.85)	4.57e-06		0.94 (0.89 - 1.00)	0.042258		0.80 (0.70 - 0.93)	0.00294076
rs146417579	I	0.0605646	1.32 (1.17 - 1.49)	5.05e-06		1.11 (1.04 - 1.18)	0.00200905		1.07 (0.92 - 1.25)	0.354495
1-121224882	I	0.146474	0.79 (0.71 - 0.88)	5.44e-06		0.95 (0.91 - 1.00)	0.0481273		0.82 (0.73 - 0.92)	0.00100069
rs146784183	I	0.10104	0.81 (0.74 - 0.89)	8.07e-06		0.90 (0.86 - 0.94)	1.69e-06		0.90 (0.81 - 1.00)	0.0491417
rs11577851	I	0.145326	0.79 (0.72 - 0.88)	9.72e-06		0.95 (0.90 - 1.00)	0.0537348		0.82 (0.72 - 0.92)	0.00120746
rs12724120	I	0.142834	0.79 (0.72 - 0.88)	1.13e-05		0.95 (0.91 - 1.00)	0.0602394		0.81 (0.72 - 0.92)	0.000908077
rs41500448	I	0.0972873	0.81 (0.74 - 0.89)	1.16e-05		0.90 (0.86 - 0.94)	4.92e-06		0.91 (0.81 - 1.01)	0.0693885
rs138475639	I	0.120299	0.77 (0.69 - 0.87)	2.17e-05		0.94 (0.89 - 1.00)	0.0397793		0.81 (0.71 - 0.93)	0.00346182
rs10903163	I	0.0369241	1.34 (1.17 - 1.53)	2.35e-05		1.11 (1.03 - 1.20)	0.00485254		1.05 (0.89 - 1.25)	0.557772
rs56176610	I	0.232212	1.23 (1.12 - 1.35)	2.55e-05		1.11 (1.06 - 1.17)	1.99e-05		1.18 (1.05 - 1.32)	0.00545502
rs1851250	G	0.0949977	0.83 (0.76 - 0.91)	3.21e-05		0.92 (0.88 - 0.96)	4.74e-05		0.94 (0.85 - 1.04)	0.205631
rs12142927	I	0.0359824	1.30 (1.15 - 1.48)	4.99e-05		1.10 (1.03 - 1.18)	0.00762219		1.05 (0.89 - 1.23)	0.59704
rs17842567	G	0.0942139	0.84 (0.77 - 0.91)	6.7e-05		0.91 (0.88 - 0.95)	3.1e-05		0.94 (0.85 - 1.04)	0.251725
aSource indicates whether the SNP was genotyped (G) or imputed (I) within the data used from the 1000 Genomes Project.
bMinor allele frequency (MAF) for controls.
cOdds ratios (OR) and 95% confidence intervals (95% CI) were estimated from logistic regression adjusted for study site and seven principal components.

## Sheet: Table H
Table H. Top 5 SNPs at the 1p11.2 locus and their association with breast cancer risk among women with Asian ancestry in BCAC.
SNP	Positiona	Sourceb	Risk Allele	MAFc Cases/Controls	OR (95% CI)d	P-trend
rs115775083	121154795	G	T	0.021/0.011	1.78 (1.43-2.20)	1.51976e-07
c1_pos120866468	120866468	G	C	0.002/0.004	0.37 (0.22-0.62)	0.000164603
rs111458676	121287994	I	G	0.136/0.152	0.88 (0.82-0.95)	0.00179484
rs146784183	121223447	I	A	0.140/0.155	0.89 (0.82-0.96)	0.00246369
rs41500448	121238279	I	G	0.140/0.155	0.89 (0.82-0.96)	0.00264305
aGenomic coordinates are based on hg19.
bSource indicates whether the SNP was genotyped (G) or imputed (I) within the data used from the 1000 Genomes Project.
cMinor allele frequency (MAF) for controls.
dOdds ratios (OR) and 95% confidence intervals (95% CI) were estimated from logistic regression adjusted for study site and 2 principal components in women with Asian ancestry.

## Sheet: New SNPs
ER	Hist	Diff
	1-121224882
	1-121286420
	1-121337519
	1-121337532
rs10903163	rs10903163	rs10903163
rs115706173
	rs11577851
rs12123157	rs12123157	rs12123157
rs12142927	rs12142927	rs12142927
	rs12724120
	rs12750640
	rs12751751
	rs138475639
rs140562060	rs140562060	rs140562060
rs145638206	rs145638206	rs145638206
rs146417579	rs146417579	rs146417579
rs146695762		rs146695762
	rs147542369
	rs1853727
rs1951975	rs1951975	rs1951975
rs28483647	rs28483647	rs28483647
rs28649005	rs28649005	rs28649005
	rs28704102
rs4147001	rs4147001
rs56176610	rs56176610	rs56176610
rs61801876	rs61801876
	rs6667041
rs74695580		rs74695580

## Sheet: Table I
Table I. Results of association analyses after conditioning on the top SNP (rs115775083) identified among women with Asian Ancestry.
SNP	Positiona	Sourceb	r2 rs11249433c	r2 rs146784183c	SNP OR (95% CI)d	P-trend	rs115775083 OR (95% CI)e	rs115775083 P-Trend
c1_pos120866468	121164945	G	1.14148e-05	3.43177e-05	0.37 (0.22-0.62)	0.000151369	1.78 (1.44-2.21)	1.39089e-07
rs111458676	121287994	I	0.00526681	0.942325	0.88 (0.82-0.95)	0.00177792	1.78 (1.43-2.21)	1.50508e-07
rs146784183	121223447	I	0.00532734	1	0.89 (0.82-0.96)	0.00250588	1.78 (1.43-2.20)	1.54154e-07
rs41500448	121238279	I	0.00565301	0.989375	0.89 (0.82-0.96)	0.00260839	1.78 (1.44-2.21)	1.49991e-07
rs17842567	121308280	G	0.00474448	0.901273	0.90 (0.84-0.97)	0.00495909	1.78 (1.44-2.21)	1.47351e-07
rs111588420	121372845	I	0.00728576	0.763034	0.85 (0.76-0.95)	0.00529105	1.78 (1.43-2.20)	1.54314e-07
rs12134101	121213348	I	0.852974	0.0342638	1.22 (1.06-1.41)	0.0053051	1.77 (1.43-2.20)	1.8178e-07
rs1851250	121349358	G	0.00512379	0.920775	0.90 (0.84-0.97)	0.00568872	1.78 (1.43-2.21)	1.50313e-07
rs827367	120912073	I	0.00251099	0.615537	0.85 (0.75-0.96)	0.00678436	1.78 (1.43-2.20)	1.65052e-07
rs11249430	121288913	I	0.836206	0.0193628	1.19 (1.04-1.36)	0.00877228	1.78 (1.43-2.20)	1.60902e-07
rs11249431	121286203	G	0.00469267	0.663854	0.92 (0.86-0.98)	0.0101997	1.78 (1.44-2.21)	1.48e-07
rs56266123	121188655	G	0.00094004	0.000313579	3.44 (1.33-8.88)	0.0105568	1.75 (1.41-2.17)	3.28648e-07
rs116110577	121092490	I	0.00073673	0.596101	1.13 (1.03-1.24)	0.0108092	1.78 (1.43-2.20)	1.61234e-07
1-121114763	121114763	I	0.00551904	0.579366	0.88 (0.80-0.97)	0.0131528	1.77 (1.43-2.20)	1.68669e-07
rs1137590	121132722	I	0.00730903	0.654217	0.89 (0.81-0.98)	0.0137012	1.78 (1.43-2.20)	1.58369e-07
rs6600674	121163573	I	0.00750402	0.737972	0.91 (0.84-0.98)	0.0137516	1.78 (1.43-2.20)	1.57408e-07
rs2039740	120872160	I	0.00220313	0.544536	0.88 (0.79-0.97)	0.0141984	1.78 (1.43-2.20)	1.57431e-07
rs12070603	121160882	I	0.0271307	0.245444	0.93 (0.88-0.99)	0.0143742	1.78 (1.43-2.21)	1.52766e-07
rs11249433	121280613	G	1	0.00532734	1.18 (1.03-1.36)	0.0150608	1.78 (1.43-2.20)	1.64457e-07
1-121198807	121198807	I	0.0290262	0.25568	0.93 (0.88-0.99)	0.0151307	1.78 (1.43-2.21)	1.50323e-07
c1_pos120866469	121164946	G	0.01263	0.290421	0.93 (0.88-0.99)	0.0151547	1.78 (1.43-2.20)	1.56069e-07
rs6600672	121196124	I	0.029615	0.263687	0.93 (0.88-0.99)	0.0156175	1.78 (1.43-2.21)	1.51294e-07
1-121323931	121323931	I	0.0311492	0.241263	0.93 (0.88-0.99)	0.0169881	1.78 (1.44-2.21)	1.49626e-07
rs9439309	121097264	I	0.00111589	0.553629	1.12 (1.02-1.23)	0.0183779	1.78 (1.43-2.20)	1.58355e-07
rs6600745	121301014	G	0.0335109	0.200981	0.94 (0.89-0.99)	0.019081	1.78 (1.43-2.20)	1.54e-07
rs9728991	121264079	I	0.809008	0.00878403	1.16 (1.02-1.32)	0.0193561	1.77 (1.43-2.20)	1.69867e-07
rs12034566	121219362	I	0.0331404	0.264769	0.94 (0.89-0.99)	0.0200002	1.78 (1.43-2.21)	1.50921e-07
1-121269202	121269202	I	0.0160123	0.423133	0.91 (0.84-0.99)	0.0204787	1.78 (1.44-2.21)	1.44138e-07
rs4511144	121194112	I	0.00643399	0.679603	0.93 (0.87-0.99)	0.020799	1.78 (1.43-2.20)	1.57654e-07
rs146374982	121341473	I	0.0114331	0.47096	0.93 (0.88-0.99)	0.021788	1.78 (1.43-2.20)	1.55912e-07
rs12723851	121350213	G	0.0112919	0.45291	0.93 (0.88-0.99)	0.0223499	1.78 (1.43-2.20)	1.52979e-07
1-121362171	121362171	I	0.00955876	0.639046	0.9 (0.82-0.99)	0.0230077	1.78 (1.43-2.20)	1.56067e-07
rs182958898	121473293	I	0.00443053	0.0194035	55.29 (1.73-1764.74)	0.0231484	1.77 (1.43-2.20)	1.86998e-07
rs142867101	121165429	I	0.00678925	6.54679e-05	987810127435.32 (42.41-2.30079603703332E+22)	0.0233484	1.78 (1.44-2.21)	1.45053e-07
rs28787991	121371083	I	0.0286019	0.159964	1.13 (1.02-1.25)	0.0235183	1.78 (1.44-2.21)	1.46219e-07
rs6600662	121230790	G	0.875715	0.00733709	1.16 (1.02-1.32)	0.0240928	1.78 (1.43-2.20)	1.65734e-07
1-121174320	121174320	I	0.0196483	0.305282	1.08 (1.01-1.16)	0.0250249	1.78 (1.43-2.21)	1.52711e-07
rs9728453	121346913	G	0.011434	0.454869	0.94 (0.88-0.99)	0.025147	1.78 (1.43-2.20)	1.52648e-07
1-121334962	121334962	I	0.0111715	0.471148	0.93 (0.88-0.99)	0.0258312	1.78 (1.43-2.20)	1.54966e-07
rs28872884	121342902	I	0.00959335	0.462003	0.94 (0.88-0.99)	0.0260259	1.78 (1.43-2.20)	1.56191e-07
rs6683357	121164607	I	0.00631941	0.664882	0.93 (0.87-0.99)	0.0262716	1.78 (1.43-2.20)	1.58629e-07
rs28822785	121338964	I	0.0113345	0.471035	0.94 (0.88-0.99)	0.0264697	1.78 (1.43-2.20)	1.57592e-07
1-121269204	121269204	I	0.0145831	0.357599	0.92 (0.86-0.99)	0.0283515	1.78 (1.44-2.21)	1.495e-07
rs6600671	121200490	I	0.00683131	0.676287	0.93 (0.87-0.99)	0.0286594	1.78 (1.43-2.20)	1.55652e-07
rs187836551	121374487	I	0.00503472	0.699087	0.87 (0.77-0.99)	0.0295604	1.78 (1.43-2.21)	1.5101e-07
rs6693211	121161949	I	0.00635382	0.663476	0.93 (0.87-0.99)	0.0296319	1.78 (1.43-2.20)	1.58105e-07
rs1853731	121252060	I	0.879039	0.00778006	1.16 (1.01-1.32)	0.029826	1.78 (1.43-2.20)	1.62023e-07
rs12401551	121256216	I	0.00559086	0.726486	0.93 (0.87-0.99)	0.0301879	1.78 (1.43-2.20)	1.60149e-07
rs7528343	121224466	I	0.00563112	0.72303	0.93 (0.87-0.99)	0.0302358	1.78 (1.43-2.20)	1.60342e-07
rs9700492	121367755	I	0.018137	0.256178	0.93 (0.86-0.99)	0.0303616	1.78 (1.44-2.21)	1.4457e-07
1-120812998	120812998	I	0.00065366	0.564542	0.89 (0.80-0.99)	0.0306678	1.78 (1.43-2.20)	1.55527e-07
rs77294241	121242314	I	0.00562007	0.725069	0.93 (0.87-0.99)	0.0320778	1.78 (1.43-2.20)	1.59791e-07
rs138230259	121223689	I	0.00578255	0.717545	0.93 (0.87-0.99)	0.0321796	1.78 (1.43-2.20)	1.60197e-07
rs12133524	121141155	I	0.00327348	0.636978	0.92 (0.85-0.99)	0.0327346	1.78 (1.43-2.20)	1.57094e-07
rs12060031	121243450	I	0.00586032	0.71516	0.93 (0.87-0.99)	0.0330021	1.78 (1.43-2.20)	1.56533e-07
rs67718113	121238910	I	0.00556369	0.723549	0.93 (0.87-0.99)	0.0330217	1.78 (1.43-2.20)	1.59818e-07
1-121273674	121273674	I	0.00617641	0.706563	0.93 (0.88-0.99)	0.0335861	1.78 (1.43-2.20)	1.58481e-07
rs2319971	121226982	G	0.00523373	0.709616	0.93 (0.88-1.00)	0.0348227	1.78 (1.43-2.20)	1.61729e-07
rs189228334	121332789	I	0.0002173	0.000715571	2.63 (1.07-6.47)	0.0357297	1.78 (1.43-2.20)	1.51871e-07
rs2319969	121207335	G	0.0056157	0.715783	0.93 (0.88-1.00)	0.0359287	1.78 (1.43-2.20)	1.55438e-07
rs2222371	121289118	I	0.00579011	0.702226	0.93 (0.88-1.00)	0.0370319	1.78 (1.43-2.20)	1.59239e-07
rs140068613	121476950	I	0.00253138	0.433084	0.89 (0.8-0.99)	0.0374403	1.78 (1.43-2.20)	1.57541e-07
rs2319970	121209836	I	0.00581879	0.715282	0.93 (0.88-1.00)	0.0383851	1.78 (1.43-2.20)	1.57023e-07
rs2003134	121153366	I	0.00327829	0.662605	0.93 (0.88-1.00)	0.0394587	1.78 (1.43-2.20)	1.54984e-07
rs7518281	121218000	I	0.0296579	0.146778	0.94 (0.89-1.00)	0.040467	1.78 (1.43-2.21)	1.50239e-07
rs28835591	121371060	I	0.0180764	0.259275	0.92 (0.85-1.00)	0.0413262	1.78 (1.44-2.21)	1.46157e-07
rs61805240	121371136	I	0.0130973	0.396404	0.91 (0.84-1.00)	0.0414659	1.78 (1.43-2.2)	1.54506e-07
rs10903164	121160302	I	0.00498056	0.644862	0.93 (0.87-1.00)	0.0459867	1.78 (1.43-2.20)	1.57347e-07
rs11249348	121188302	I	0.0155277	0.311155	0.95 (0.90-1.00)	0.0463147	1.78 (1.43-2.20)	1.52609e-07
rs10903161	121178741	I	0.015379	0.306252	0.95 (0.90-1.00)	0.0478026	1.78 (1.43-2.20)	1.53673e-07
rs11249347	121188347	I	0.0155639	0.309229	0.95 (0.90-1.00)	0.0479762	1.78 (1.43-2.20)	1.52364e-07
rs11249351	121171942	I	0.015756	0.313161	0.95 (0.90-1.00)	0.0488121	1.78 (1.43-2.20)	1.55513e-07
rs7536214	121147880	I	0.00372228	0.628487	0.93 (0.86-1.00)	0.0488826	1.78 (1.43-2.20)	1.54366e-07
rs12145080	121185531	G	0.0156028	0.305058	0.95 (0.90-1.00)	0.0496171	1.78 (1.43-2.21)	1.51451e-07
aGenomic coordinates are based on hg19.
bSource indicates whether the SNP was genotyped (G) or imputed (I) within the data used from the 1000 Genomes Project.
dPair-wise linkage disequilibrium (r2) with the top two SNPs in Europeans (rs11249433 and rs146784183) calculated using iCOGS (n=84,396) data, for controls only.
dOdds ratios (OR) and 95% confidence intervals (95% CI) were estimated from logistic regression mutually adjusted for rs11577083 along with study site and two principal components in women with Asian ancestry.
eOR and 95%CI for rs11577083 from the mututally adjusted logistic regression analyses.

[truncated: 2 more sheets: Table J, Table K]
